# Supplementary material for: Cysteine and iron accelerate the formation of ribose-5-phosphate, providing insights into the evolutionary origins of the metabolic network structure
Source: PLoS Biol. 2021 Dec 3;19(12):e3001468. doi: 10.1371/journal.pbio.3001468 (PMC8673631; doi:10.1371/journal.pbio.3001468)
Supplement: S1 Data — The data for experiments summarized in the figures are included in a single Excel file as individual worksheets for panels in Figs 1D, 1E, 1F, 2B, 2C, 3B, 3C, 3D, 4A, 4B and 4C, as well as S1, S2A, S2B, S3A, S3B, S3C, S3D, S4A, S4B, S5A, S5B, S6B, and S7 Figs. (XLSX) [file pbio.3001468.s010.xlsx]

## Sheet: Fig1D
Related to Fig 1D: amino acid impact on non-enzymatic interconversion rates between sugar phosphates.
Formation rate (uM/min from 100 uM substrate)				(in red: ND= non detected; unsignificant yield)												log2 ( rate / rate in Control “-” )			(in red: ND= non detected; unsignificant yield)													p-val (Willcoxon test vs. Control “-” condition) (>0.1: n.s. ; <= 0.1 *)														log2 ( avg rate / avg rate in “Control “ ) conditioned on sig. (p.val <= 0.1) changes (n.s. differences are set to 0 fold change)
		Condition:	Arg+His+Lys	Asp+Glu	Ser+Thr	Asn+Gln	Cys+Met	Gly+Ala	Pro+Val	Leu+Ile	Phe+Tyr+Trp	all mixed	Control “-”					Condition:	Arg+His+Lys	Asp+Glu	Ser+Thr	Asn+Gln	Cys+Met	Gly+Ala	Pro+Val	Leu+Ile	Phe+Tyr+Trp	all mixed	Control “-”			Condition:	Arg+His+Lys	Asp+Glu	Ser+Thr	Asn+Gln	Cys+Met	Gly+Ala	Pro+Val	Leu+Ile	Phe+Tyr+Trp	all mixed	Control “-”			Condition:	Arg+His+Lys	Asp+Glu	Ser+Thr
G6P - > Glc		Replicate #1	0.000204375	0.00103761	-0.00043952	-6.3976e-05	0.00908707	0.000416794	-7.99349e-05	-0.000121347	0.000100928	0.000206897	0.000176832			G6P - > Glc		Replicate #1	0.208839	2.55281	#VALUE!	#VALUE!	5.68336	1.23696	#VALUE!	#VALUE!	-0.809058	0.22653	0			G6P - > Glc	0.2	0.1	0.7	1	0.1	1	1	0.1	0.4	0.7	1			G6P - > Glc	0	3.21407	0
		Replicate #2	0.000956394	0.000974909	0.000215737	0.00060572	0.000300631	-0.000198052	9.37915e-05	-5.2698e-05	0.000260155	0.000365262	9.76919e-05					Replicate #2	3.29129	3.31896	1.14296	2.63234	1.62168	#VALUE!	-0.0587812	#VALUE!	1.41306	1.90262	0			G6P - > Pyr	0.1	0.7	1	1	0.1	0.1	0.4	0.7	0.7	0.1	1			G6P - > Pyr	1.47732	0	0
		Replicate #3	0.000171034	0.000534589	0.000358704	0.000107686	0.000621811	6.80946e-05	0.000303663	-0.00030644	0.000171904	-6.62281e-05	-4.1429e-08					Replicate #3	#VALUE!	#VALUE!	#VALUE!	#VALUE!	#VALUE!	#VALUE!	#VALUE!	12.8527	#VALUE!	10.6426	0			F6P - > Glc	0.4	1	0.4	1	1	0.7	1	0.7	0.4	0.2	1			F6P - > Glc	0	0	0
		mean	0.000443934	0.000849035	4.49738e-05	0.000216477	0.0033365	9.56121e-05	0.00010584	-0.000160162	0.000177662	0.000168643	9.14942e-05					mean	2.27859	3.21407	-1.0246	1.24246	5.18851	0.0635134	0.210129	#VALUE!	0.957386	0.882224	0			F6P - > Pyr	0.1	0.2	0.4	0.2	0.1	0.7	0.1	0.1	0.1	0.4	1			F6P - > Pyr	-1.46231	0	0
		std	0.000444116	0.000274117	0.000425629	0.00034785	0.00498273	0.000308346	0.000192082	0.000131248	7.97698e-05	0.000218274	8.85995e-05					std	2.32557	1.62942	2.26423	1.9731	5.81349	1.79918	1.11635	0.566929	-0.151456	1.30077	0			F6P - > G6P	0.1	0.1	0.1	0.1	0.1	0.1	0.1	0.1	0.1	0.1	1			F6P - > G6P	-0.34994	-1.028	-0.512467
																																F16BP - > Pyr	0.4	0.1	1	1	0.7	0.2	0.7	1	0.4	0.7	1			F16BP - > Pyr	0	-0.736824	0
G6P - > Pyr		Replicate #1	0.000469958	0.000196249	0.000104056	8.96955e-05	0.00188753	0.000633212	0.000219913	-0.000138951	0.000166901	0.00102175	0.000162728			G6P - > Pyr		Replicate #1	1.53006	0.270215	-0.6451	-0.859359	3.53596	1.96022	0.434465	#VALUE!	0.036522	2.6505	0			F16BP - > F6P	0.1	0.1	0.7	0.7	0.2	0.4	0.1	0.7	1	0.4	1			F16BP - > F6P	-2.33267	1.4134	0
		Replicate #2	0.000303084	0.000181913	0	-4.1901e-05	0.00256295	0.000322219	0.000193716	0.000325335	0.000205703	0.00123478	-3.24937e-05					Replicate #2	#VALUE!	#VALUE!	#VALUE!	0.366824	#VALUE!	#VALUE!	#VALUE!	#VALUE!	#VALUE!	#VALUE!	0			F16BP - > E4P	0.1	0.2	0.2	0.7	0.1	0.7	0.4	0.4	0.4	0.4	1			F16BP - > E4P	-3.05082	0	0
		Replicate #3	0.000349406	0.00025034	0.000241988	0.000299254	0.00174676	0.000620427	0.000355496	-3.75967e-05	0.000262576	0.000885547	0.000272899					Replicate #3	0.356541	-0.124476	-0.17343	0.133008	2.67824	1.1849	0.38147	#VALUE!	-0.0556314	1.6982	0			DHAP - > Pyr	1	0.4	0.7	0.1	0.1	0.1	0.1	0.1	0.1	0.1	1			DHAP - > Pyr	0	0	0
		mean	0.000374149	0.000209501	0.000115348	0.000115683	0.00206574	0.000525286	0.000256375	4.95957e-05	0.000211726	0.00104736	0.000134378					mean	1.47732	0.64066	-0.220301	-0.216118	3.94229	1.96681	0.931961	-1.43801	0.655907	2.96239	0			G3P - > Pyr	0.4	0.7	0.7	0.4	0.7	0.7	0.2	0.1	0.7	1	1			G3P - > Pyr	0	0	0
		std	8.61445e-05	3.60869e-05	0.000121388	0.000172056	0.000436304	0.000175977	8.68351e-05	0.000244115	4.81211e-05	0.000176019	0.000154657					std	-0.844245	-2.09953	-0.349446	0.153801	1.49626	0.186314	-0.832726	0.658486	-1.68433	0.186656	0			3PG - > Pyr	0.1	0.1	0.7	0.6	0.1	0.1	0.2	0.7	0.1	0.1	1			3PG - > Pyr	-1.75348	-1.36252	0
																																PEP - > Pyr	0.1	0.1	0.1	0.7	0.2	1	1	1	1	1	1			PEP - > Pyr	-1.50669	1.30258	0.644564
F6P - > Glc		Replicate #1	0.00293872	0.00251514	0.0022412	0.00267521	0.00261627	0.00324675	0.0020765	0.00288142	0.00242854	0.0031976	0.00242347			F6P - > Glc		Replicate #1	0.278113	0.0535645	-0.112801	0.142577	0.11044	0.421923	-0.222917	0.249705	0.00301914	0.399917	0			6PG - > Pyr	0.1	0.4	1	0.1	0.1	0.2	0.3	0.2	0.5	0.1	1			6PG - > Pyr	#VALUE!	0	0
		Replicate #2	0.00346315	0.00276739	0.0023627	0.0033414	0.0031031	0.00298452	0.00312186	0.00301128	0.00356025	0.00367987	0.00279245					Replicate #2	0.310551	-0.0130063	-0.241098	0.25892	0.152178	0.0959652	0.160874	0.108845	0.350447	0.398122	0			6PG - > R5P	0.4	0.4	0.5	0.4	0.1	1	1	1	0.7	1	1			6PG - > R5P	#VALUE!	0	0
		Replicate #3	0.00384846	0.00303265	0.00311046	0.00276637	0.00326397	0.00325975	0.00322239	0.00340568	0.00444971	0.00356914	0.00348119					Replicate #3	0.144703	-0.198999	-0.16245	-0.331587	-0.0929537	-0.0948201	-0.111449	-0.031635	0.354131	0.0359971	0			6PG - > X5P + Ru5P	1	0.2	0.4	0.7	0.1	0.7	0.4	1	0.7	0.7	1			6PG - > X5P + Ru5P	0	0	0
		mean	0.00341678	0.00277173	0.00257145	0.00292766	0.00299445	0.00316367	0.00280692	0.00309946	0.0034795	0.0034822	0.00289904					mean	0.237062	-0.0647879	-0.172989	0.0141737	0.0467161	0.126026	-0.0465864	0.096444	0.263308	0.264427	0			Ru5P - > R5P	0.7	0.1	0.7	0.1	0.1	0.2	1	0.7	0.7	0.7	1			Ru5P - > R5P	0	-0.775207	0
		std	0.000456643	0.000258785	0.000470733	0.000361199	0.000337241	0.000155287	0.000634551	0.000273031	0.001013	0.000252615	0.000536855					std	-0.233466	-1.05278	-0.189624	-0.571738	-0.670753	-1.78959	0.241205	-0.975467	0.916029	-1.08759	0			Ru5P - > Pyr	0.1	0.4	0.7	0.1	1	0.4	0.7	0.7	0.7	0.7	1			Ru5P - > Pyr	-3.25805	0	0
																																R5P - > Pyr	0.7	0.2	0.1	0.1	0.1	0.1	1	0.1	1	0.1	1			R5P - > Pyr	0	0	1.51337
F6P - > Pyr		Replicate #1	0.00340439	0.0029874	0.00395201	0.0038406	0.0143924	0.00582738	0.0034138	0.00520326	0.00437193	0.00680303	0.00729527			F6P - > Pyr		Replicate #1	-1.09956	-1.28807	-0.884373	-0.925628	0.980278	-0.324114	-1.09558	-0.487546	-0.73869	-0.100784	0			R5P - > X5P + Ru5P	1	0.1	0.4	0.2	0.1	0.7	0.7	0.2	0.7	0.1	1			R5P - > X5P + Ru5P	0	-1.37829	0
		Replicate #2	0.00309759	0.00697245	0.00676702	0.00494915	0.0165773	0.00605988	0.00474803	0.00557299	0.00268607	0.0102272	0.00909227					Replicate #2	-1.55349	-0.382975	-0.426119	-0.877458	0.866495	-0.585352	-0.937312	-0.706188	-1.75914	0.169698	0			R5P - > 2PG + 3PG	0.7	0.4	0.2	1	0.4	0.4	0.7	0.4	1	1	1			R5P - > 2PG + 3PG	0	0	0
		Replicate #3	0.00161927	0.00573573	0.00698351	0.00635145	0.015966	0.00803649	0.0038628	0.00525018	0.00515951	0.00997727	0.00599057					Replicate #3	-1.88734	-0.0627157	0.221259	0.0843948	1.41424	0.423873	-0.633047	-0.190326	-0.215459	0.735953	0			S7P - > Pyr	1	0.1	0.1	0.4	0.1	0.1	1	0.1	0.1	0.1	1			S7P - > Pyr	0	2.87023	2.58961
		mean	0.00270709	0.00523186	0.00590085	0.00504707	0.0156453	0.00664125	0.00400821	0.00534214	0.00407251	0.0090025	0.00745937					mean	-1.46231	-0.511729	-0.338131	-0.563607	1.0686	-0.167599	-0.896096	-0.481635	-0.873137	0.271272	0			E4P - > Pyr	0.1	0.1	0.1	1	0.7	0.7	0.7	0.7	0.7	0.4	1			E4P - > Pyr	-1.05288	0.410557	0.280917
		std	0.00095448	0.00203974	0.00169121	0.00125829	0.00112719	0.00121389	0.000678893	0.000201294	0.00126361	0.00190889	0.00155735					std	-0.706305	0.389296	0.118961	-0.307633	-0.466359	-0.359452	-1.19784	-2.95172	-0.301541	0.293643	0			E4P - > G3P	1	1	0.7	0.7	1	0.4	0.7	0.7	1	1	1			E4P - > G3P	0	0	0
F6P - > G6P		Replicate #1	0.0142963	0.00771347	0.0105906	0.0128598	0.0114573	0.0129012	0.0140842	0.0133405	0.0116519	0.0124992	0.0170919			F6P - > G6P		Replicate #1	-0.25767	-1.14786	-0.690538	-0.410445	-0.577046	-0.405807	-0.279238	-0.3575	-0.552756	-0.451481	0
		Replicate #2	0.0127938	0.00931134	0.0135411	0.0129316	0.0126373	0.0135648	0.0146102	0.0144167	0.0131913	0.0143396	0.0193946					Replicate #2	-0.60021	-1.05859	-0.518309	-0.584745	-0.617964	-0.515782	-0.408677	-0.427906	-0.55607	-0.435645	0
		Replicate #3	0.014185	0.00877242	0.012746	0.0140661	0.0131413	0.0138914	0.0142261	0.0139884	0.0126973	0.0154969	0.0161189					Replicate #3	-0.184391	-0.87771	-0.338715	-0.196532	-0.294645	-0.214561	-0.180214	-0.204526	-0.344233	-0.0567729	0
		mean	0.0137584	0.00859908	0.0122925	0.0132859	0.012412	0.0134525	0.0143068	0.0139152	0.0125135	0.0141119	0.0175351					mean	-0.34994	-1.028	-0.512467	-0.400357	-0.498516	-0.382375	-0.293544	-0.333585	-0.486766	-0.313335	0
		std	0.000837223	0.000812915	0.00152663	0.000676671	0.000864316	0.000504559	0.000272119	0.000541826	0.000785987	0.00151179	0.00168218					std	-1.00665	-1.04916	-0.139983	-1.31381	-0.960703	-1.73724	-2.62803	-1.63443	-1.09776	-0.154078	0
F16BP - > Pyr		Replicate #1	0.00440406	0.00285357	0.00580294	0.0048293	0.00467989	0.00668342	0.0048756	0.00559181	0.00490977	0.00670561	0.00622849			F16BP - > Pyr		Replicate #1	-0.50005	-1.12612	-0.102099	-0.36707	-0.412408	0.101703	-0.353303	-0.155567	-0.343227	0.106485	0
		Replicate #2	0.00609068	0.00368421	0.00595347	0.00554679	0.00780252	0.00625393	0.00538769	0.00535592	0.00535486	0.0061326	0.00478283					Replicate #2	0.348737	-0.376508	0.315865	0.213789	0.706076	0.386898	0.171802	0.16327	0.162985	0.358634	0
		Replicate #3	0.00420535	0.00352482	0.00523049	0.00626208	0.00750242	0.00582956	0.00495224	0.00615135	0.00399556	0.00502162	0.00575804					Replicate #3	-0.453353	-0.708028	-0.138632	0.121063	0.381777	0.017809	-0.217497	0.0953261	-0.527179	-0.197425	0
		mean	0.00490003	0.0033542	0.0056623	0.00554606	0.00666161	0.00625564	0.00507184	0.0056997	0.0047534	0.00595328	0.00558979					mean	-0.190004	-0.736824	0.0185942	-0.0113316	0.253077	0.162363	-0.140284	0.0280915	-0.233834	0.0908904	0
		std	0.00103591	0.000440824	0.000381456	0.000716391	0.00172277	0.000426931	0.000276202	0.000408543	0.000693009	0.000856197	0.000737371					std	0.490433	-0.742188	-0.950876	-0.0416432	1.22426	-0.788387	-1.41667	-0.851902	-0.0895161	0.215552	0
F16BP - > F6P		Replicate #1	0.000308339	0.00144186	0.000450176	0.000669206	0.00067591	0.000284601	0.000207612	0.00080794	0.000317331	0.000506242	0.000486703			F16BP - > F6P		Replicate #1	-0.658522	1.56682	-0.112554	0.459409	0.473789	-0.774101	-1.22915	0.731207	-0.617054	0.0567852	0
		Replicate #2	-4.02578e-07	0.00161024	0.00070488	-3.73541e-05	0.000800662	0.00053219	7.87839e-05	0.000737107	0.000568446	0.000263094	0.000453317					Replicate #2	#VALUE!	1.82869	0.636857	#VALUE!	0.820672	0.23142	-2.52455	0.701352	0.326502	-0.784941	0
		Replicate #3	6.60871e-06	0.00116839	0.000318858	0.000325194	0.000530999	7.85119e-05	0.000445906	0.000232799	0.000501063	0.000190784	0.000644464					Replicate #3	-6.60759	0.858354	-1.01519	-0.986801	-0.27939	-3.03712	-0.531359	-1.46902	-0.363109	-1.75616	0
		mean	0.000104849	0.00140683	0.000491304	0.000319015	0.00066919	0.000298434	0.000244101	0.000592615	0.00046228	0.00032004	0.000528161					mean	-2.33267	1.4134	-0.104362	-0.727354	0.341438	-0.823566	-1.1135	0.166117	-0.192213	-0.722727	0
		std	0.000176263	0.000222998	0.00019627	0.000353321	0.000134957	0.000227155	0.000186261	0.000313617	0.000129972	0.000165259	0.000102095					std	0.787821	1.12712	0.942932	1.79107	0.40259	1.15377	0.867418	1.61909	0.348292	0.694819	0
F16BP - > E4P		Replicate #1	0.07706	0.0102044	0.0314931	0.14505	0.0283988	0.201788	0.0864673	0.199068	0.0907499	0.0388419	0.141152			F16BP - > E4P		Replicate #1	-0.873198	-3.78999	-2.16414	0.0392955	-2.31335	0.51559	-0.707025	0.496013	-0.637283	-1.86157	0
		Replicate #2	-0.0467582	0.0344442	0.0231799	0.173723	0.0370133	0.0889393	0.119023	0.124535	0.0783174	0.108904	0.0963402					Replicate #2	#VALUE!	-1.48388	-2.05526	0.850583	-1.38009	-0.115316	0.305026	0.370339	-0.298805	0.176847	0
		Replicate #3	0.0204886	0.104733	0.104315	0.180079	0.0325951	0.212877	0.121403	0.215613	0.147121	0.113188	0.183399					Replicate #3	-3.16209	-0.808262	-0.814041	-0.0263512	-2.49226	0.215037	-0.59518	0.233459	-0.317982	-0.696263	0
		mean	0.0169301	0.049794	0.0529959	0.166284	0.0326691	0.167868	0.108964	0.179739	0.105396	0.0869779	0.140297					mean	-3.05082	-1.49444	-1.40453	0.245166	-2.10249	0.258844	-0.364629	0.357416	-0.412664	-0.689763	0
		std	0.0619857	0.0490983	0.0446373	0.0186621	0.00430776	0.0685788	0.0195193	0.0485183	0.0366654	0.041742	0.0435355					std	0.509744	0.173481	0.0360562	-1.22208	-3.33718	0.655571	-1.15729	0.156337	-0.247771	-0.0606922	0
DHAP - > Pyr		Replicate #1	0.00648702	0.00536969	0.0119233	0.0102147	0.00380345	0.00739566	0.0118013	0.01184	0.00646539	0.00836893	0.0059022			DHAP - > Pyr		Replicate #1	0.136303	-0.136413	1.01445	0.791317	-0.633944	0.325426	0.999626	1.00434	0.131485	0.503791	0
		Replicate #2	0.00357592	0.00373633	0.0061303	0.0196529	0.00375276	0.0103531	0.0101019	0.0121398	0.00985511	0.0202413	0.00495759					Replicate #2	-0.471323	-0.408014	0.306319	1.98704	-0.401684	1.06236	1.02692	1.29203	0.991234	2.02959	0
		Replicate #3	0.00556546	0.0034587	0.00424079	0.00703028	0.0011419	0.00707035	0.00997059	0.0159445	0.0103509	0.012765	0.00426376					Replicate #3	0.384375	-0.301897	-0.00779081	0.721456	-1.90069	0.729657	1.22555	1.90286	1.27957	1.582	0
		mean	0.00520947	0.00418824	0.00743145	0.0122993	0.00289937	0.00827305	0.0106246	0.0133081	0.00889048	0.0137918	0.00504118					mean	0.0473736	-0.267417	0.559882	1.28674	-0.798022	0.714658	1.07558	1.40047	0.8185	1.45197	0
		std	0.00148784	0.00103254	0.0040031	0.00656446	0.00152223	0.00180874	0.00102118	0.00228812	0.00211477	0.0060024	0.000822414					std	0.855284	0.328264	2.28318	2.99674	0.888248	1.13705	0.312303	1.47623	1.36257	2.8676	0
G3P - > Pyr		Replicate #1	0.00695809	0.00335268	0.00374964	0.0077848	0.00177898	0.00345923	0.0045009	0.00851999	0.00259899	0.00429211	0.00534414			G3P - > Pyr		Replicate #1	0.380735	-0.672641	-0.511203	0.542703	-1.5869	-0.627504	-0.247742	0.672894	-1.04	-0.31627	0
		Replicate #2	0.0045332	0.00221859	0.00486756	0.00619459	0.00184862	0.0122479	0.00808872	0.00660993	0.00348741	0.00146589	0.00381804					Replicate #2	0.247696	-0.783191	0.350364	0.698174	-1.04639	1.68163	1.08308	0.791802	-0.130677	-1.38106	0
		Replicate #3	0.00474291	0.00307346	0.00551361	0.00263027	0.00365976	0.00490765	0.00869268	0.00618432	0.00220915	0.00431071	0.00149695					Replicate #3	1.66374	1.03783	1.88097	0.813181	1.28972	1.713	2.53777	2.04659	0.561465	1.5259	0
		mean	0.0054114	0.00288158	0.00471027	0.00553655	0.00242912	0.0068716	0.0070941	0.00710475	0.00276519	0.00335624	0.00355304					mean	0.606946	-0.302197	0.406754	0.639932	-0.548622	0.95159	0.997564	0.999727	-0.361679	-0.0822118	0
		std	0.00134357	0.000590894	0.000892439	0.00263952	0.00106633	0.00471202	0.00226599	0.00124397	0.000655134	0.00163712	0.00193723					std	-0.527925	-1.71303	-1.11817	0.446277	-0.861338	1.28235	0.226141	-0.639043	-1.56414	-0.242842	0
3PG - > Pyr		Replicate #1	0.000127247	6.98509e-05	0.000349363	0	0.00274361	0.000185731	0	-4.41345e-05	-0.000169552	0.000986636	0.000133496			3PG - > Pyr		Replicate #1	-0.0691605	-0.934446	1.38793	#VALUE!	4.36121	0.476415	#VALUE!	#VALUE!	#VALUE!	2.88572	0
		Replicate #2	5.64961e-05	7.60209e-05	-7.50543e-05	0.000169182	0.00370446	0.000241772	0	0.000211499	-4.9939e-05	0.000611272	0.000147841					Replicate #2	-1.38783	-0.959581	#VALUE!	0.194524	4.64714	0.709597	#VALUE!	0.516601	#VALUE!	2.04776	0
		Replicate #3	-5.75908e-05	1.95474e-05	-7.39128e-05	0	0.00285914	0.00024761	0.000143828	0	-6.71746e-05	0.000521224	0.000144012					Replicate #3	#VALUE!	-2.88115	#VALUE!	#VALUE!	4.31132	0.78188	-0.00184398	#VALUE!	#VALUE!	1.85571	0
		mean	4.20509e-05	5.51397e-05	6.67985e-05	5.63939e-05	0.0031024	0.000225038	4.79428e-05	5.57882e-05	-9.55553e-05	0.000706377	0.000141783					mean	-1.75348	-1.36252	-1.0858	-1.33007	4.45163	0.66648	-1.5643	-1.34566	#VALUE!	2.31675	0
		std	9.32619e-05	3.09779e-05	0.000244708	9.76771e-05	0.000524586	3.41658e-05	8.30393e-05	0.000136643	6.466e-05	0.000246852	7.42792e-06					std	3.65026	2.06021	5.04196	3.71699	6.14208	2.20153	3.48276	4.20131	3.12184	5.05454	0
PEP - > Pyr		Replicate #1	0.017085	0.101259	0.0741227	0.0645225	0.0261839	0.0224329	0.0619122	0.0406924	0.0556046	0.0337166	0.0406289			PEP - > Pyr		Replicate #1	-1.24978	1.31747	0.867409	0.667296	-0.633824	-0.856892	0.607717	0.00225223	0.452699	-0.269046	0
		Replicate #2	0.0167368	0.123467	0.0690511	0.0391767	0.0340761	0.0633434	0.0325945	0.0419494	0.0336067	0.0578615	0.0601279					Replicate #2	-1.84501	1.03801	0.199629	-0.618038	-0.819276	0.0751579	-0.883407	-0.519387	-0.839287	-0.0554319	0
		Replicate #3	0.0134203	0.106408	0.0666816	0.0581411	0.0277706	0.051852	0.0479231	0.037919	0.0438046	0.0437573	0.0334847					Replicate #3	-1.31908	1.66803	0.993786	0.796055	-0.269947	0.630896	0.517218	0.179418	0.387578	0.386021	0
		mean	0.0157474	0.110378	0.0699518	0.0539468	0.0293435	0.0458761	0.0474766	0.0401869	0.0443386	0.0451118	0.0447472					mean	-1.50669	1.30258	0.644564	0.26974	-0.608755	0.0359449	0.0854195	-0.155071	-0.0132328	0.0117083	0
		std	0.00202279	0.011624	0.00380141	0.0131832	0.00417459	0.0210998	0.0146639	0.00206217	0.0110087	0.0121293	0.0137908					std	-2.76928	-0.246595	-1.8591	-0.0650045	-1.724	0.613525	0.0885698	-2.74147	-0.325059	-0.185208	0
6PG - > Pyr		Replicate #1	-3.97324e-05	-0.000125331	0.000491936	-0.000436074	0.00698561	0	0	-0.000232784	0.000116386	0.00116677	0.000686818			6PG - > Pyr		Replicate #1	#VALUE!	#VALUE!	-0.481457	#VALUE!	3.34639	#VALUE!	#VALUE!	#VALUE!	-2.56101	0.764517	0
		Replicate #2	-0.000399138	0.000763075	0.000267176	-0.000335822	0.00563176	-0.000358508	0.000138078	-0.000391447	0	0.0023653	0.000836159					Replicate #2	#VALUE!	-0.131954	-1.64599	#VALUE!	2.75174	#VALUE!	-2.59829	#VALUE!	#VALUE!	1.50017	0
		Replicate #3	-0.000289497	-0.000185673	0.000783466	-0.000460939	0.00771883	-0.000578287	-0.000312433	0.000656373	0.00037816	0.00118363	0					Replicate #3	#DIV/0!	#DIV/0!	#DIV/0!	#DIV/0!	#DIV/0!	#DIV/0!	#DIV/0!	#DIV/0!	#DIV/0!	#DIV/0!	#DIV/0!
		mean	-0.000242789	0.00015069	0.000514193	-0.000410945	0.00677873	-0.000312265	-5.81183e-05	1.0714e-05	0.000164849	0.0015719	0.000507659					mean	#VALUE!	-1.75228	0.0184487	#VALUE!	3.73908	#VALUE!	#VALUE!	-5.56628	-1.62272	1.63058	0
		std	0.000184199	0.000531198	0.000258864	6.62359e-05	0.0010588	0.000291904	0.000230811	0.000564757	0.000193682	0.000687157	0.000445942					std	-1.27559	0.252395	-0.784663	-2.75117	1.2475	-0.611363	-0.950146	0.340774	-1.20317	0.623784	0
6PG - > R5P		Replicate #1	-0.000172738	0.000245959	0.000609916	-0.000195419	0.0010037	0	0.00019334	0.000265761	-6.20053e-05	-0.000222257	0			6PG - > R5P		Replicate #1	#DIV/0!	#DIV/0!	#DIV/0!	#DIV/0!	#DIV/0!	#DIV/0!	#DIV/0!	#DIV/0!	#DIV/0!	#DIV/0!	#DIV/0!
		Replicate #2	-0.000165443	0.000212971	0.000270305	-0.00017651	0.0005122	-9.27311e-05	0.000174579	0	9.34838e-05	0.000154083	-0.000111877					Replicate #2	0.564422	#VALUE!	#VALUE!	0.657832	#VALUE!	-0.270788	#VALUE!	#VALUE!	#VALUE!	#VALUE!	0
		Replicate #3	0.000152506	0.000436628	0	0.000269676	0.000505488	0.000148745	-6.69602e-05	-6.45509e-05	-0.00024894	0.00035091	0.000299933					Replicate #3	-0.975771	0.541767	#VALUE!	-0.153414	0.753037	-1.0118	#VALUE!	#VALUE!	#VALUE!	0.226463	0
		mean	-6.18915e-05	0.00029852	0.000293407	-3.40843e-05	0.000673796	1.86714e-05	0.000100319	6.70701e-05	-7.2487e-05	9.42453e-05	6.26852e-05					mean	#VALUE!	2.25163	2.2267	#VALUE!	3.42611	-1.7473	0.678401	0.0975441	#VALUE!	0.588294	0
		std	0.00018571	0.000120738	0.000305614	0.000263234	0.000285726	0.000121816	0.000145172	0.000175072	0.000171452	0.000291231	0.000212941					std	-0.197405	-0.818577	0.521254	0.305889	0.424177	-0.805749	-0.552694	-0.282503	-0.312648	0.451712	0
6PG - > X5P + Ru5P		Replicate #1	-6.8614e-05	0.00022008	0.000311272	0.000172448	0.000659754	0	-0.000105649	0.000181527	-4.86976e-05	0.000294394	-6.27216e-05			6PG - > X5P + Ru5P		Replicate #1	0.129541	#VALUE!	#VALUE!	#VALUE!	#VALUE!	#VALUE!	0.752248	#VALUE!	-0.365112	#VALUE!	0
		Replicate #2	0.000136362	0.0003129	0.000145284	-5.54921e-05	0.000398264	0.000170388	-7.48604e-05	-0.00015331	0.00022809	-8.21791e-05	0.000270038					Replicate #2	-0.98572	0.212541	-0.894289	#VALUE!	0.560565	-0.664338	#VALUE!	#VALUE!	-0.243555	#VALUE!	0
		Replicate #3	-6.17925e-05	0.000340069	0.000218852	-6.23177e-05	0.000751167	-4.25361e-05	0	0.000226335	-4.32175e-05	-0.000114662	-7.07668e-05					Replicate #3	-0.195639	#VALUE!	#VALUE!	-0.18343	#VALUE!	-0.734384	#VALUE!	#VALUE!	-0.711455	0.696242	0
		mean	1.98513e-06	0.000291016	0.000225136	1.82128e-05	0.000603062	4.26172e-05	-6.01699e-05	8.48508e-05	4.53917e-05	3.25178e-05	4.55164e-05					mean	-4.51908	2.67664	2.30634	-1.32144	3.72785	-0.0949506	#VALUE!	0.89854	-0.00395795	-0.485157	0
		std	0.000116424	6.29167e-05	8.31727e-05	0.000133615	0.000183154	0.000112678	5.4335e-05	0.000207466	0.000158245	0.000227373	0.000194483					std	-0.740257	-1.62813	-1.22546	-0.541556	-0.0865805	-0.787437	-1.83969	0.093236	-0.297478	0.225417	0
Ru5P - > R5P		Replicate #1	0.127007	0.0628814	0.109159	0.112755	0.0704083	0.113956	0.122483	0.131595	0.11233	0.118116	0.116121			Ru5P - > R5P		Replicate #1	0.129278	-0.884922	-0.0891927	-0.0424357	-0.721811	-0.0271481	0.0769552	0.180476	-0.047887	0.0245712	0
		Replicate #2	0.131163	0.0803944	0.132091	0.111269	0.0550659	0.117226	0.131219	0.130932	0.136067	0.125007	0.120614					Replicate #2	0.120965	-0.585231	0.131138	-0.116353	-1.13117	-0.041102	0.121578	0.118419	0.173919	0.0516101	0
		Replicate #3	0.105801	0.0685489	0.114296	0.104536	0.0536747	0.114743	0.114167	0.108587	0.114582	0.115128	0.125789					Replicate #3	-0.249649	-0.875804	-0.138237	-0.267009	-1.22869	-0.132608	-0.139862	-0.212157	-0.134633	-0.127765	0
		mean	0.121324	0.0706082	0.118515	0.10952	0.0597163	0.115308	0.122623	0.123705	0.120993	0.119417	0.120841					mean	0.00574813	-0.775207	-0.0280394	-0.141923	-1.01692	-0.0676178	0.0211154	0.0337847	0.00180642	-0.0171072	0
		std	0.0136025	0.0089363	0.0120344	0.00437968	0.00928559	0.00170693	0.00852681	0.0130965	0.0131031	0.00506629	0.00483819					std	1.49133	0.885211	1.31462	-0.143642	0.940528	-1.50307	0.817539	1.43664	1.43737	0.0664631	0
Ru5P - > Pyr		Replicate #1	0.00288442	0.0113266	0.00938077	0.00310083	0.00923743	0.00477255	0.00478186	0.00491213	0.00610456	0.0039582	0.00332669			Ru5P - > Pyr		Replicate #1	-0.20581	1.76756	1.49562	-0.101436	1.4734	0.520671	0.523483	0.562261	0.875798	0.250757	0
		Replicate #2	0.00120384	0.0130711	0.00612339	0.00313725	0.0114234	0.00730738	0.00731632	0.00508518	0.0059007	0.0069352	0.00903826					Replicate #2	-2.9084	0.532264	-0.561715	-1.52655	0.337873	-0.306692	-0.304927	-0.829748	-0.615159	-0.382108	0
		Replicate #3	-0.00144507	0.0101756	0.00266272	0.00242006	0.0082888	0.0029835	0.00543301	0.00893226	0.00625617	0.00517706	0.012922					Replicate #3	#VALUE!	-0.344714	-2.27886	-2.41672	-0.640595	-2.11475	-1.25	-0.532732	-1.04648	-1.31963	0
		mean	0.00088106	0.0115245	0.00605563	0.00288604	0.00964987	0.00502114	0.00584373	0.00630986	0.00608714	0.00535682	0.00842898					mean	-3.25805	0.451267	-0.477082	-1.54627	0.195151	-0.747343	-0.528469	-0.417752	-0.469594	-0.653982	0
		std	0.00218272	0.00145785	0.00335954	0.000403968	0.00160748	0.00217263	0.0013162	0.00227272	0.000178372	0.00149662	0.00482658					std	-1.14488	-1.72716	-0.522738	-3.57869	-1.5862	-1.15156	-1.87462	-1.08658	-4.75804	-1.6893	0
R5P - > Pyr		Replicate #1	0.00221929	0.0010803	0.00206397	0.00148986	0.00317056	0.00204732	0.000963398	0.0050164	0.00263935	0.00128176	0.00111984			R5P - > Pyr		Replicate #1	0.986807	-0.051857	0.882127	0.41188	1.50144	0.870447	-0.217088	2.16336	1.23689	0.194829	0
		Replicate #2	0.00233649	0.002204	0.00245682	0.00273088	0.0101241	0.00185157	0.00105414	0.00170749	0.000882278	0.00162341	0.00103896					Replicate #2	1.1692	1.08499	1.24165	1.39423	3.28458	0.833614	0.0209323	0.716744	-0.235833	0.643887	0
		Replicate #3	0.0004405	0.00170719	0.00314719	0.00119338	0.00643694	0.00151327	0.000597626	0.00117726	0.000632771	0.00127246	0.000527234					Replicate #3	-0.259304	1.69511	2.57755	1.17854	3.60986	1.52116	0.180798	1.15891	0.263239	1.2711	0
		mean	0.00166543	0.00166383	0.00255599	0.0018047	0.00657719	0.00180406	0.000871722	0.00263372	0.0013848	0.00139254	0.000895344					mean	0.895377	0.893994	1.51337	1.01125	2.87696	1.01073	-0.038574	1.55659	0.629161	0.637204	0
		std	0.00106243	0.000563102	0.000548377	0.00081567	0.00347887	0.000270177	0.000241672	0.00208043	0.00109361	0.000199991	0.000321347					std	1.72517	0.809262	0.771035	1.34385	3.43642	-0.250228	-0.411085	2.69468	1.76689	-0.684199	0
R5P - > X5P + Ru5P		Replicate #1	0.129145	0.0513965	0.114908	0.114895	0.068504	0.115234	0.109321	0.103563	0.116912	0.0894471	0.14527			R5P - > X5P + Ru5P		Replicate #1	-0.169744	-1.49899	-0.338253	-0.338425	-1.08447	-0.334168	-0.410167	-0.488232	-0.313309	-0.699628	0
		Replicate #2	0.152215	0.0658403	0.101242	0.107502	0.0293784	0.12222	0.138303	0.104147	0.109171	0.104969	0.112563					Replicate #2	0.435381	-0.773685	-0.15292	-0.0663616	-1.9379	0.118758	0.297106	-0.112111	-0.0441442	-0.100758	0
		Replicate #3	0.136084	0.0470151	0.129493	0.0946518	0.0750235	0.116642	0.165536	0.119023	0.150519	0.1098	0.169157					Replicate #3	-0.31387	-1.84717	-0.385494	-0.837662	-1.17295	-0.536271	-0.0312174	-0.507123	-0.168419	-0.62349	0
		mean	0.139148	0.0547506	0.115214	0.105683	0.0576353	0.118032	0.13772	0.108911	0.125534	0.101405	0.14233					mean	-0.03262	-1.37829	-0.304919	-0.429497	-1.30421	-0.270056	-0.0475001	-0.386092	-0.181161	-0.489104	0
		std	0.0118362	0.00985061	0.0141278	0.0102433	0.0246874	0.00369474	0.0281122	0.00876233	0.0219811	0.010634	0.0284115					std	-1.26327	-1.52819	-1.00794	-1.4718	-0.202704	-2.94293	-0.0152828	-1.69709	-0.370211	-1.41779	0
R5P - > 2PG + 3PG		Replicate #1	0.00219129	0.00969023	0.00501455	0.000182854	0.00421984	0.00454636	0.00284864	-0.000326408	0.0053	0.00280209	0.00360196			R5P - > 2PG + 3PG		Replicate #1	-0.717	1.42775	0.47734	-4.30002	0.228407	0.335929	-0.33851	#VALUE!	0.557211	-0.362281	0
		Replicate #2	0.00126879	0.00121086	0.00198977	0.00416464	0.00214544	0.00230427	0.00354073	0.00108148	8.50366e-05	0.00244157	0.00109873					Replicate #2	0.207619	0.140194	0.856773	1.92236	0.965442	1.06848	1.68821	-0.0228313	-3.6916	1.15198	0
		Replicate #3	0.00268911	0.00335484	0.00483577	0.00296551	0.00308405	0.00274388	0.00232293	0.00309237	0.00244132	0.00102804	0.00115261					Replicate #3	1.22223	1.54134	2.06885	1.36338	1.41993	1.25132	1.01105	1.42381	1.08276	-0.165001	0
		mean	0.00204973	0.00475198	0.0039467	0.00243767	0.00314978	0.00319817	0.0029041	0.00128248	0.00260879	0.00209057	0.0019511					mean	0.0711475	1.28424	1.01636	0.321217	0.690964	0.712961	0.573805	-0.605351	0.419093	0.0996087	0
		std	0.000720664	0.00440896	0.0016971	0.0020427	0.00103876	0.00118807	0.00061079	0.00171823	0.00261151	0.000937664	0.00142994					std	-0.988559	1.62448	0.247117	0.51452	-0.461093	-0.267334	-1.22721	0.264966	0.868929	-0.608814	0
S7P - > Pyr		Replicate #1	-6.36344e-05	0.000852303	0.000794955	0.000372134	0.00382621	0.000501955	0.000647488	0.000293641	0.000428516	0.00105488	4.27041e-05			S7P - > Pyr		Replicate #1	#VALUE!	4.31892	4.21843	3.12338	6.4854	3.55511	3.9224	2.78161	3.3269	4.62656	0
		Replicate #2	5.34949e-05	0.00073457	0.000724019	8.34828e-05	0.00480056	0.000229145	6.52649e-05	0.000153403	0.000146127	0.000662194	0.000144627					Replicate #2	-1.43486	2.34457	2.32369	-0.792784	5.0528	0.663924	-1.14795	0.0849951	0.0148917	2.19492	0
		Replicate #3	0.000361971	0.000633745	0.000309115	0.000144753	0.00433272	0.000548745	-0.000357526	0.000173282	0.000290569	0.000816622	0.000116372					Replicate #3	1.63713	2.44516	1.4094	0.314853	5.21846	2.2374	#VALUE!	0.574385	1.32014	2.81093	0
		mean	0.000117277	0.000740206	0.000609363	0.000200123	0.00431983	0.000426615	0.000118409	0.000206776	0.000288404	0.000844566	0.000101234					mean	0.212226	2.87023	2.58961	0.983193	5.41521	2.07524	0.22608	1.03037	1.5104	3.06051	0
		std	0.000219855	0.000109388	0.00026243	0.000152083	0.000487304	0.000172607	0.00050461	7.58815e-05	0.000141207	0.000197829	5.26204e-05					std	2.06286	1.05576	2.31824	1.53117	3.21113	1.7138	3.26147	0.528126	1.42411	1.91056	0
E4P - > Pyr		Replicate #1	0.00664924	0.0150164	0.0127985	0.0101498	0.0120245	0.0113859	0.0113968	0.010612	0.0110289	0.0110835	0.0122052			E4P - > Pyr		Replicate #1	-0.87623	0.299045	0.0684833	-0.266045	-0.0215173	-0.100248	-0.0988676	-0.201793	-0.146209	-0.139084	0
		Replicate #2	0.00642768	0.0145562	0.0129046	0.00908862	0.0118724	0.00882738	0.00826802	0.0120761	0.0109667	0.00776312	0.0108588					Replicate #2	-0.7565	0.422768	0.249017	-0.256738	0.128746	-0.298813	-0.393256	0.153283	0.014264	-0.484162	0
		Replicate #3	0.00234	0.0129418	0.0131576	0.0117387	0.0113006	0.0104613	0.00917188	0.00739952	0.0109457	0.00754239	0.00892102					Replicate #3	-1.9307	0.536763	0.560621	0.395993	0.341122	0.229775	0.0400086	-0.269776	0.295082	-0.242188	0
		mean	0.00513897	0.0141715	0.0129536	0.0103257	0.0117325	0.0102248	0.00961222	0.0100292	0.0109804	0.00879632	0.0106617					mean	-1.05288	0.410557	0.280917	-0.0461949	0.138078	-0.0603569	-0.149493	-0.0882264	0.0424999	-0.277462	0
		std	0.00242651	0.00108947	0.000184511	0.00133378	0.000381676	0.00129552	0.00161018	0.00239214	4.32406e-05	0.00198379	0.00165093					std	0.555609	-0.599644	-3.1615	-0.307761	-2.11286	-0.349741	-0.0360538	0.535023	-5.25475	0.264981	0
E4P - > G3P		Replicate #1	0.427096	0.430662	0.41695	0.426563	0.415428	0.43995	0.428909	0.43934	0.427256	0.425263	0.431355			E4P - > G3P		Replicate #1	-0.0143161	-0.00231939	-0.0490009	-0.0161166	-0.0542765	0.0284627	-0.00820578	0.0264611	-0.0137748	-0.020521	0
		Replicate #2	0.44585	0.434886	0.4452	0.425704	0.437526	0.458983	0.456864	0.452341	0.435973	0.446011	0.439741					Replicate #2	0.0199039	-0.0160175	0.017799	-0.0468024	-0.00728411	0.0617851	0.0551121	0.0407581	-0.0124141	0.0204249	0
		Replicate #3	0.422945	0.431547	0.439243	0.428271	0.427939	0.425275	0.436037	0.419049	0.419302	0.429579	0.0507341					Replicate #3	3.05944	3.08849	3.11399	3.0775	3.07638	3.06737	3.10342	3.04609	3.04696	3.0819	0
		mean	0.431964	0.432365	0.433798	0.426846	0.426965	0.441403	0.440603	0.43691	0.427511	0.433618	0.307277					mean	0.491371	0.492712	0.497483	0.474177	0.474578	0.522556	0.519942	0.507798	0.476422	0.496885	0
		std	0.0122037	0.00222732	0.0148911	0.00130641	0.0110812	0.0169005	0.0145265	0.0167787	0.00833852	0.0109477	0.222212					std	-4.18654	-6.64048	-3.89941	-7.41019	-4.32576	-3.7168	-3.93518	-3.72723	-4.736	-4.34324	0
[truncated: 8 more columns]

## Sheet: Fig1E
Related to Fig 1E: impact of sulfur-containing amino acids on non-enzymatic reaction network between sugar phosphates.
Formation rate (uM/min from 100 uM substrate)			(in red: ND= non detected; unsignificant yield)				Formation rate (uM/h from 100 uM substrate)			(in red: ND= non detected; unsignificant yield)				log2 ( rate / rate in Control “-” )							p-val (Willcoxon test vs. Control “-” condition)					log2 ( avg rate / avg rate in “Control “ ) conditioned on sig. (p.val <= 0.1) changes								SUMMARY TABLE
		Condition:	Control “-”	Cys+Met					Condition:	Control “-”	Cys+Met					Condition:	Control “-”	Cys+Met			Condition:	Control “-”	Cys+Met			Condition:	Control “-”	Cys+Met						Condition:		Control “-”					Cys+Met
G6P - > Glc		Replicate #1	0.000176832	0.00908707			G6P - > Glc		Replicate #1	0.0106099	0.545224			G6P - > Glc		Replicate #1	0	5.68336			G6P - > Glc	1	0.1			G6P - > Glc	0	5.18851								Occurring?	avg rate (uM/h)	log2 FC	arrow width (~pixels) = log10(avg rate) – log10(0.001)		Occurring?	avg rate (uM/h)	log2 FC	arrow width (~pixels) = log10(avg rate) – log10(0.001)
		Replicate #2	9.76919e-05	0.000300631					Replicate #2	0.00586151	0.0180379					Replicate #2	0	1.62168			G6P - > Pyr	1	0.1			G6P - > Pyr	0	3.94229						G6P - > Glc		NO	NA	NA	NA		YES	0.20019	5.18851	2.30144
		Replicate #3	-4.1429e-08	0.000621811					Replicate #3	-2.48574e-06	0.0373087					Replicate #3	0	#VALUE!			F6P - > Glc	1	1			F6P - > Glc	0	0						G6P - > Pyr		YES	0.00806267	0	0.906479		YES	0.123945	3.94229	2.09323
		mean	9.14942e-05	0.0033365					mean	0.00548965	0.20019					mean	0	5.18851			F6P - > Pyr	1	0.1			F6P - > Pyr	0	1.0686						F6P - > Glc		YES	0.173942	0	2.2404		YES	0.179667	0	2.25447
		std	8.85995e-05	0.00498273					std	0.00531597	0.298964					std	0	5.81349			F6P - > G6P	1	0.1			F6P - > G6P	0	-0.498516						F6P - > Pyr		YES	0.447562	0	2.65085		YES	0.938715	1.0686	2.97253
																					F16BP - > Pyr	1	0.7			F16BP - > Pyr	0	0						F6P - > G6P		YES	1.05211	0	3.02206		YES	0.744719	-0.498516	2.87199
G6P - > Pyr		Replicate #1	0.000162728	0.00188753			G6P - > Pyr		Replicate #1	0.00976371	0.113252			G6P - > Pyr		Replicate #1	0	3.53596			F16BP - > F6P	1	0.2			F16BP - > F6P	0	0						F16BP - > Pyr		YES	0.335387	0	2.52555		YES	0.399697	0	2.60173
		Replicate #2	-3.24937e-05	0.00256295					Replicate #2	-0.00194962	0.153777					Replicate #2	0	#VALUE!			F16BP - > E4P	1	0.1			F16BP - > E4P	0	-2.10249						F16BP - > F6P		YES	0.0316897	0	1.50092		YES	0.0401514	0	1.6037
		Replicate #3	0.000272899	0.00174676					Replicate #3	0.0163739	0.104805					Replicate #3	0	2.67824			DHAP - > Pyr	1	0.1			DHAP - > Pyr	0	-0.798022						F16BP - > E4P		YES	8.41782	0	3.9252		YES	1.96014	-2.10249	3.29229
		mean	0.000134378	0.00206574					mean	0.00806267	0.123945					mean	0	3.94229			G3P - > Pyr	1	0.7			G3P - > Pyr	0	0						DHAP - > Pyr		YES	0.302471	0	2.48068		YES	0.173962	-0.798022	2.24045
		std	0.000154657	0.000436304					std	0.00927945	0.0261782					std	0	1.49626			3PG - > Pyr	1	0.1			3PG - > Pyr	0	4.45163						G3P - > Pyr		YES	0.213183	0	2.32875		YES	0.145747	0	2.1636
																					PEP - > Pyr	1	0.2			PEP - > Pyr	0	0						3PG - > Pyr		YES	0.00850699	0	0.929776		YES	0.186144	4.45163	2.26985
F6P - > Glc		Replicate #1	0.00242347	0.00261627			F6P - > Glc		Replicate #1	0.145408	0.156976			F6P - > Glc		Replicate #1	0	0.11044			6PG - > Pyr	1	0.1			6PG - > Pyr	0	3.73908						PEP - > Pyr		YES	2.68483	0	3.42892		YES	1.76061	0	3.24566
		Replicate #2	0.00279245	0.0031031					Replicate #2	0.167547	0.186186					Replicate #2	0	0.152178			6PG - > R5P	1	0.1			6PG - > R5P	0	3.42611						6PG - > Pyr		YES	0.0304595	0	1.48372		YES	0.406724	3.73908	2.6093
		Replicate #3	0.00348119	0.00326397					Replicate #3	0.208871	0.195838					Replicate #3	0	-0.0929537			6PG - > X5P + Ru5P	1	0.1			6PG - > X5P + Ru5P	0	3.72785						6PG - > R5P		NO	NA	NA	NA		YES	0.0404278	3.42611	1.60668
		mean	0.00289904	0.00299445					mean	0.173942	0.179667					mean	0	0.0467161			Ru5P - > R5P	1	0.1			Ru5P - > R5P	0	-1.01692						6PG - > X5P + Ru5P		NO	NA	NA	NA		YES	0.0361837	3.72785	1.55851
		std	0.000536855	0.000337241					std	0.0322113	0.0202345					std	0	-0.670753			Ru5P - > Pyr	1	1			Ru5P - > Pyr	0	0						Ru5P - > R5P		YES	7.25049	0	3.86037		YES	3.58298	-1.01692	3.55424
																					R5P - > Pyr	1	0.1			R5P - > Pyr	0	2.87696						Ru5P - > Pyr		YES	0.505739	0	2.70393		YES	0.578992	0	2.76267
F6P - > Pyr		Replicate #1	0.00729527	0.0143924			F6P - > Pyr		Replicate #1	0.437716	0.863546			F6P - > Pyr		Replicate #1	0	0.980278			R5P - > X5P + Ru5P	1	0.1			R5P - > X5P + Ru5P	0	-1.30421						R5P - > Pyr		YES	0.0537206	0	1.73014		YES	0.394631	2.87696	2.59619
		Replicate #2	0.00909227	0.0165773					Replicate #2	0.545536	0.994637					Replicate #2	0	0.866495			R5P - > 2PG + 3PG	1	0.4			R5P - > 2PG + 3PG	0	0						R5P - > X5P + Ru5P		YES	8.53979	0	3.93145		YES	3.45812	-1.30421	3.53884
		Replicate #3	0.00599057	0.015966					Replicate #3	0.359434	0.957962					Replicate #3	0	1.41424			S7P - > Pyr	1	0.1			S7P - > Pyr	0	5.41521						R5P - > 2PG + 3PG		YES	0.117066	0	2.06843		YES	0.188987	0	2.27643
		mean	0.00745937	0.0156453					mean	0.447562	0.938715					mean	0	1.0686			E4P - > Pyr	1	0.7			E4P - > Pyr	0	0						S7P - > Pyr		YES	0.00607405	0	0.783478		YES	0.25919	5.41521	2.41362
		std	0.00155735	0.00112719					std	0.0934409	0.0676315					std	0	-0.466359			E4P - > G3P	1	1			E4P - > G3P	0	0						E4P - > Pyr		YES	0.639701	0	2.80598		YES	0.703951	0	2.84754
																																		E4P - > G3P		YES	18.4366	0	4.26568	*	YES	25.6179	0	4.40854	*
F6P - > G6P		Replicate #1	0.0170919	0.0114573			F6P - > G6P		Replicate #1	1.02552	0.687439			F6P - > G6P		Replicate #1	0	-0.577046
		Replicate #2	0.0193946	0.0126373					Replicate #2	1.16367	0.758237					Replicate #2	0	-0.617964
		Replicate #3	0.0161189	0.0131413					Replicate #3	0.967136	0.78848					Replicate #3	0	-0.294645																			MIN Rate:		MIN Width:			MIN Rate:		MIN Width:
		mean	0.0175351	0.012412					mean	1.05211	0.744719					mean	0	-0.498516																			0.00607405		0.783478			0.0361837		1.55851
		std	0.00168218	0.000864316					std	0.100931	0.051859					std	0	-0.960703																			MAX Rate:		MAX Width:			MAX Rate:		MAX Width:
																																					18.4366		4.26568			25.6179		4.40854
F16BP - > Pyr		Replicate #1	0.00622849	0.00467989			F16BP - > Pyr		Replicate #1	0.37371	0.280793			F16BP - > Pyr		Replicate #1	0	-0.412408
		Replicate #2	0.00478283	0.00780252					Replicate #2	0.28697	0.468151					Replicate #2	0	0.706076
		Replicate #3	0.00575804	0.00750242					Replicate #3	0.345482	0.450145					Replicate #3	0	0.381777																										*arrow width down-scaled to half size in the figure, for visual purposes
		mean	0.00558979	0.00666161					mean	0.335387	0.399697					mean	0	0.253077
		std	0.000737371	0.00172277					std	0.0442423	0.103366					std	0	1.22426
F16BP - > F6P		Replicate #1	0.000486703	0.00067591			F16BP - > F6P		Replicate #1	0.0292022	0.0405546			F16BP - > F6P		Replicate #1	0	0.473789
		Replicate #2	0.000453317	0.000800662					Replicate #2	0.027199	0.0480397					Replicate #2	0	0.820672
		Replicate #3	0.000644464	0.000530999					Replicate #3	0.0386678	0.0318599					Replicate #3	0	-0.27939
		mean	0.000528161	0.00066919					mean	0.0316897	0.0401514					mean	0	0.341438
		std	0.000102095	0.000134957					std	0.00612569	0.00809742					std	0	0.40259
F16BP - > E4P		Replicate #1	0.141152	0.0283988			F16BP - > E4P		Replicate #1	8.46913	1.70393			F16BP - > E4P		Replicate #1	0	-2.31335
		Replicate #2	0.0963402	0.0370133					Replicate #2	5.78041	2.2208					Replicate #2	0	-1.38009
		Replicate #3	0.183399	0.0325951					Replicate #3	11.0039	1.9557					Replicate #3	0	-2.49226
		mean	0.140297	0.0326691					mean	8.41782	1.96014					mean	0	-2.10249
		std	0.0435355	0.00430776					std	2.61213	0.258466					std	0	-3.33718
DHAP - > Pyr		Replicate #1	0.0059022	0.00380345			DHAP - > Pyr		Replicate #1	0.354132	0.228207			DHAP - > Pyr		Replicate #1	0	-0.633944
		Replicate #2	0.00495759	0.00375276					Replicate #2	0.297455	0.225166					Replicate #2	0	-0.401684
		Replicate #3	0.00426376	0.0011419					Replicate #3	0.255825	0.0685138					Replicate #3	0	-1.90069
		mean	0.00504118	0.00289937					mean	0.302471	0.173962					mean	0	-0.798022
		std	0.000822414	0.00152223					std	0.0493448	0.0913337					std	0	0.888248
G3P - > Pyr		Replicate #1	0.00534414	0.00177898			G3P - > Pyr		Replicate #1	0.320648	0.106739			G3P - > Pyr		Replicate #1	0	-1.5869
		Replicate #2	0.00381804	0.00184862					Replicate #2	0.229083	0.110917					Replicate #2	0	-1.04639
		Replicate #3	0.00149695	0.00365976					Replicate #3	0.0898172	0.219586					Replicate #3	0	1.28972
		mean	0.00355304	0.00242912					mean	0.213183	0.145747					mean	0	-0.548622
		std	0.00193723	0.00106633					std	0.116234	0.0639801					std	0	-0.861338
3PG - > Pyr		Replicate #1	0.000133496	0.00274361			3PG - > Pyr		Replicate #1	0.00800976	0.164617			3PG - > Pyr		Replicate #1	0	4.36121
		Replicate #2	0.000147841	0.00370446					Replicate #2	0.00887048	0.222268					Replicate #2	0	4.64714
		Replicate #3	0.000144012	0.00285914					Replicate #3	0.00864073	0.171548					Replicate #3	0	4.31132
		mean	0.000141783	0.0031024					mean	0.00850699	0.186144					mean	0	4.45163
		std	7.42792e-06	0.000524586					std	0.000445675	0.0314752					std	0	6.14208
PEP - > Pyr		Replicate #1	0.0406289	0.0261839			PEP - > Pyr		Replicate #1	2.43773	1.57104			PEP - > Pyr		Replicate #1	0	-0.633824
		Replicate #2	0.0601279	0.0340761					Replicate #2	3.60768	2.04457					Replicate #2	0	-0.819276
		Replicate #3	0.0334847	0.0277706					Replicate #3	2.00908	1.66623					Replicate #3	0	-0.269947
		mean	0.0447472	0.0293435					mean	2.68483	1.76061					mean	0	-0.608755
		std	0.0137908	0.00417459					std	0.827446	0.250475					std	0	-1.724
6PG - > Pyr		Replicate #1	0.000686818	0.00698561			6PG - > Pyr		Replicate #1	0.0412091	0.419137			6PG - > Pyr		Replicate #1	0	3.34639
		Replicate #2	0.000836159	0.00563176					Replicate #2	0.0501696	0.337906					Replicate #2	0	2.75174
		Replicate #3	0	0.00771883					Replicate #3	0	0.46313					Replicate #3	#DIV/0!	#DIV/0!
		mean	0.000507659	0.00677873					mean	0.0304595	0.406724					mean	0	3.73908
		std	0.000445942	0.0010588					std	0.0267565	0.063528					std	0	1.2475
6PG - > R5P		Replicate #1	0	0.0010037			6PG - > R5P		Replicate #1	0	0.0602221			6PG - > R5P		Replicate #1	#DIV/0!	#DIV/0!
		Replicate #2	-0.000111877	0.0005122					Replicate #2	-0.00671262	0.030732					Replicate #2	0	#VALUE!
		Replicate #3	0.000299933	0.000505488					Replicate #3	0.017996	0.0303293					Replicate #3	0	0.753037
		mean	6.26852e-05	0.000673796					mean	0.00376111	0.0404278					mean	0	3.42611
		std	0.000212941	0.000285726					std	0.0127765	0.0171435					std	0	0.424177
6PG - > X5P + Ru5P		Replicate #1	-6.27216e-05	0.000659754			6PG - > X5P + Ru5P		Replicate #1	-0.00376329	0.0395852			6PG - > X5P + Ru5P		Replicate #1	0	#VALUE!
		Replicate #2	0.000270038	0.000398264					Replicate #2	0.0162023	0.0238958					Replicate #2	0	0.560565
		Replicate #3	-7.07668e-05	0.000751167					Replicate #3	-0.00424601	0.04507					Replicate #3	0	#VALUE!
		mean	4.55164e-05	0.000603062					mean	0.00273099	0.0361837					mean	0	3.72785
		std	0.000194483	0.000183154					std	0.011669	0.0109893					std	0	-0.0865805
Ru5P - > R5P		Replicate #1	0.116121	0.0704083			Ru5P - > R5P		Replicate #1	6.96725	4.2245			Ru5P - > R5P		Replicate #1	0	-0.721811
		Replicate #2	0.120614	0.0550659					Replicate #2	7.23685	3.30396					Replicate #2	0	-1.13117
		Replicate #3	0.125789	0.0536747					Replicate #3	7.54735	3.22048					Replicate #3	0	-1.22869
		mean	0.120841	0.0597163					mean	7.25049	3.58298					mean	0	-1.01692
		std	0.00483819	0.00928559					std	0.290291	0.557136					std	0	0.940528
Ru5P - > Pyr		Replicate #1	0.00332669	0.00923743			Ru5P - > Pyr		Replicate #1	0.199602	0.554246			Ru5P - > Pyr		Replicate #1	0	1.4734
		Replicate #2	0.00903826	0.0114234					Replicate #2	0.542296	0.685403					Replicate #2	0	0.337873
		Replicate #3	0.012922	0.0082888					Replicate #3	0.77532	0.497328					Replicate #3	0	-0.640595
		mean	0.00842898	0.00964987					mean	0.505739	0.578992					mean	0	0.195151
		std	0.00482658	0.00160748					std	0.289595	0.0964488					std	0	-1.5862
R5P - > Pyr		Replicate #1	0.00111984	0.00317056			R5P - > Pyr		Replicate #1	0.0671904	0.190234			R5P - > Pyr		Replicate #1	0	1.50144
		Replicate #2	0.00103896	0.0101241					Replicate #2	0.0623375	0.607444					Replicate #2	0	3.28458
		Replicate #3	0.000527234	0.00643694					Replicate #3	0.0316341	0.386217					Replicate #3	0	3.60986
		mean	0.000895344	0.00657719					mean	0.0537206	0.394631					mean	0	2.87696
		std	0.000321347	0.00347887					std	0.0192808	0.208732					std	0	3.43642
R5P - > X5P + Ru5P		Replicate #1	0.14527	0.068504			R5P - > X5P + Ru5P		Replicate #1	8.71619	4.11024			R5P - > X5P + Ru5P		Replicate #1	0	-1.08447
		Replicate #2	0.112563	0.0293784					Replicate #2	6.75376	1.7627					Replicate #2	0	-1.9379
		Replicate #3	0.169157	0.0750235					Replicate #3	10.1494	4.50141					Replicate #3	0	-1.17295
		mean	0.14233	0.0576353					mean	8.53979	3.45812					mean	0	-1.30421
		std	0.0284115	0.0246874					std	1.70469	1.48124					std	0	-0.202704
R5P - > 2PG + 3PG		Replicate #1	0.00360196	0.00421984			R5P - > 2PG + 3PG		Replicate #1	0.216118	0.25319			R5P - > 2PG + 3PG		Replicate #1	0	0.228407
		Replicate #2	0.00109873	0.00214544					Replicate #2	0.0659236	0.128726					Replicate #2	0	0.965442
		Replicate #3	0.00115261	0.00308405					Replicate #3	0.0691564	0.185043					Replicate #3	0	1.41993
		mean	0.0019511	0.00314978					mean	0.117066	0.188987					mean	0	0.690964
		std	0.00142994	0.00103876					std	0.0857965	0.0623257					std	0	-0.461093
S7P - > Pyr		Replicate #1	4.27041e-05	0.00382621			S7P - > Pyr		Replicate #1	0.00256225	0.229572			S7P - > Pyr		Replicate #1	0	6.4854
		Replicate #2	0.000144627	0.00480056					Replicate #2	0.0086776	0.288034					Replicate #2	0	5.0528
		Replicate #3	0.000116372	0.00433272					Replicate #3	0.0069823	0.259963					Replicate #3	0	5.21846
		mean	0.000101234	0.00431983					mean	0.00607405	0.25919					mean	0	5.41521
		std	5.26204e-05	0.000487304					std	0.00315723	0.0292382					std	0	3.21113
E4P - > Pyr		Replicate #1	0.0122052	0.0120245			E4P - > Pyr		Replicate #1	0.73231	0.721469			E4P - > Pyr		Replicate #1	0	-0.0215173
		Replicate #2	0.0108588	0.0118724					Replicate #2	0.651531	0.712346					Replicate #2	0	0.128746
		Replicate #3	0.00892102	0.0113006					Replicate #3	0.535261	0.678037					Replicate #3	0	0.341122
		mean	0.0106617	0.0117325					mean	0.639701	0.703951					mean	0	0.138078
		std	0.00165093	0.000381676					std	0.0990557	0.0229006					std	0	-2.11286
E4P - > G3P		Replicate #1	0.431355	0.415428			E4P - > G3P		Replicate #1	25.8813	24.9257			E4P - > G3P		Replicate #1	0	-0.0542765
		Replicate #2	0.439741	0.437526					Replicate #2	26.3845	26.2516					Replicate #2	0	-0.00728411
		Replicate #3	0.0507341	0.427939					Replicate #3	3.04404	25.6763					Replicate #3	0	3.07638
		mean	0.307277	0.426965					mean	18.4366	25.6179					mean	0	0.474578
		std	0.222212	0.0110812					std	13.3327	0.664869					std	0	-4.32576

## Sheet: Fig1F_left
Related to Fig 1F (left panel): LC-MS chromatograms of sugar phosphate products after 2h incubation of 6PG with and without cysteine or methionine.
Control “-”
		Retention time (min)	0.002	0.008	0.014	0.021	0.027	0.033	0.039	0.046	0.052	0.058	0.065	0.071	0.077	0.083	0.09	0.096	0.102	0.108	0.115	0.121	0.127	0.134	0.14	0.146	0.152	0.159	0.165	0.171	0.177	0.184	0.19	0.196	0.203	0.209	0.215	0.221	0.228	0.234	0.24	0.246	0.253	0.259	0.265	0.272	0.278	0.284	0.29
	S7P (289.0000 -> 97.0000)	Counts	39.08	39.02	38.98	39.08	39.02	39.02	39.04	39.02	39.02	39.02	39.04	39.04	39.02	39	39.02	39.02	39.02	39	39	39	39	39	39	38.98	39.12	39.12	39.12	39.52	39.58	39.64	39.66	39.66	39.62	39.46	39.7	39.68	39.34	39.36	39.38	39.82	39.86	39.9	39.88	39.64	39.6	39.58	39.5
	F6P + G6P (259.0000 -> 97.0000)	Counts	39.12	39.04	39.04	39.06	39.06	39.06	39.06	39.06	39.06	39.06	39.06	39.04	39.12	39.14	39.14	39.16	39.14	39.14	39.12	39.64	39.72	39.7	39.74	39.78	39.74	39.7	39.62	39.54	39	39	39	39.02	39	39	39.02	39.48	39.54	39.6	39.64	39.64	39.6	39.56	39.5	39.42	38.96	38.96	38.96
	6PGL (257.0000 -> 97.0000)	Counts	39.02	39.08	39.04	38.94	39.02	39	39	39	39.02	39.02	39.02	39.02	39.04	39.04	39.02	39.02	39.02	39	39.02	39	39	39	38.98	38.98	39	39	38.98	38.98	38.98	38.98	38.98	38.98	38.98	38.98	38.98	39	39.4	39.48	39.52	39.56	39.58	39.56	39.52	39.46	39.38	39.1	39.14
	R5P + X5P + RU5P (229.0000 -> 97.0000)	Counts	39.92	45.94	46.2	41.56	42.62	43.02	43	42.98	43.44	43.16	42.7	42.76	43.04	42.62	42.28	42.4	41.78	41.06	40.62	41.56	41.66	42.14	42.92	44	44.46	45.16	45.18	45	43.66	43.3	43.08	42.8	42.88	42.92	43.56	44.12	44.6	45.1	45.2	44.46	44.38	43.86	43.68	42.68	42.64	42.96	42.62
	E4P (199.0000 -> 97.0000)	Counts	51.02	38.92	45.32	43.08	42.58	43.02	43.02	43.68	42.84	43.14	43.66	43.42	43.08	43.08	42.6	42.4	41.44	42.04	41.7	40.68	41.24	41.56	41.66	42.2	42.6	42.92	42.48	42.64	43.26	43.28	43.68	44.26	44.46	44.6	44.34	44.08	44.44	43.7	44.22	44.3	43.94	43.74	43.34	44.2	44.22	43.52	43.34
	Glc (179.0000 -> 89.0000)	Counts	51.36	56.2	53.48	57.38	53.46	55.32	56.32	57.22	58.78	59.44	59.48	59.74	59.78	58.26	57.32	57.8	57.74	56.24	54.5	54.04	55.22	55.42	56.52	56.22	55.5	56.14	55.7	55.8	56.2	54.46	53.56	55.02	56.06	55.42	55.76	56.84	57.1	56.26	55.74	56.36	55.42	57.06	58.54	57.3	56.9	57	59.06
	G3P + DHAP (169.0000 -> 97.0000)	Counts	42.86	47.2	53.16	41.28	45.8	46.42	46.48	46.76	48.18	48.78	48.84	48.94	49.34	48.6	48.82	48.28	47.3	45.66	45.2	44.64	44.8	45.72	46.6	46.16	47.42	47.54	47.44	47.36	46.98	46.76	45.26	44.94	45.42	45.08	45.76	45.66	45.38	45.38	45.82	46.14	46.92	46.82	47.56	47.6	47.96	47.68	47.5
	Pyr (87.0000 -> 43.0000)	Counts	39.04	40.1	39.32	39.02	39.62	39.54	39.18	39.16	39.14	39.04	39.02	39.02	39.02	39.02	39.02	39.04	39.04	39.04	39.02	39.02	39.16	39.18	39.46	39.5	40.02	40.12	40.44	40.5	40.52	40.36	40.78	40.72	40.74	40.42	40.44	40.44	40.44	40.76	41.06	41.36	41.34	41.4	41.32	41.4	41.38	41.56	41.12
		Retention time (min)	5.004	5.009	5.013	5.018	5.023	5.027	5.032	5.036	5.041	5.045	5.05	5.055	5.059	5.064	5.068	5.073	5.078	5.082	5.087	5.091	5.096	5.101	5.105	5.11	5.114	5.119	5.123	5.128	5.133	5.137	5.142	5.146	5.151	5.156	5.16	5.165	5.169	5.174	5.179	5.183	5.188	5.192	5.197	5.201	5.206	5.211	5.215
	6PG (275.0000 -> 97.0000)	Counts	39.1	39.02	39.06	38.96	39.5	39.46	39.68	39.44	39.46	39.48	40.32	40.82	41.08	41.44	41.48	41.26	41.06	41	40.88	39.98	39.52	39.72	39.98	40.04	40.1	40.32	40.32	40.4	40.36	40.3	39.98	39.68	39.92	40.22	40.08	40.48	40.44	40.44	40.52	40.34	40.08	39.84	40	40.2	39.88	40.04	40.04
	2-3-PG (185.0000 -> 97.0000)	Counts	40.06	42.98	41.38	39.04	41.26	41.14	41.92	41.56	41.88	42.36	42.2	42.58	42.56	42.48	42.44	41.92	42.44	43.18	42.88	43.9	43.76	44.94	45.66	45.72	45.7	45.48	44.5	44.52	43.52	44.7	44	43.94	45.64	46.3	46.44	46.2	46.5	46.86	45.84	45.7	45.92	44.54	43.96	43.54	44.2	43.66	43.74
	PEP (167.0000 -> 79.0000)	Counts	38.98	39.02	39.08	39.08	39.06	39.06	39.06	39.04	39.04	39.04	39.3	39.32	39.34	39.54	39.58	39.58	39.58	39.56	39.54	39.26	39.24	39.24	39.04	39.02	39.06	39.08	39.1	39.1	39.12	39.12	39.2	39.2	39.34	39.32	39.32	39.8	39.82	40.1	40.14	40.56	40.58	40.46	40.48	40.44	39.92	39.88	39.58
Methionine
		Retention time (min)	0.002	0.008	0.014	0.021	0.027	0.033	0.039	0.046	0.052	0.058	0.065	0.071	0.077	0.083	0.09	0.096	0.102	0.108	0.115	0.121	0.127	0.134	0.14	0.146	0.152	0.159	0.165	0.171	0.177	0.184	0.19	0.196	0.203	0.209	0.215	0.221	0.228	0.234	0.24	0.246	0.253	0.259	0.265	0.272	0.278	0.284	0.29
	S7P (289.0000 -> 97.0000)	Counts	39.16	39.12	38.98	39.16	39.08	39.1	39.1	39.08	39.1	39.08	39.08	39.06	39.06	39.06	39.04	39.04	39.04	39.04	39.06	39.06	39.06	39.06	39.06	39.34	39.4	39.44	39.46	39.48	39.48	39.46	39.42	39.36	39.06	39.06	39.06	39.06	39.04	39.04	39.02	39.02	39.02	39.02	39	39	39	39	39
	F6P + G6P (259.0000 -> 97.0000)	Counts	39.06	39.06	39.08	39.18	39.08	39.1	39.1	39.1	39.1	39.1	39.1	39.1	39.08	39.24	39.26	39.28	39.28	39.3	39.28	39.26	39.24	39.22	39.06	39.36	39.42	39.44	39.46	39.5	39.5	39.48	39.44	39.38	39.08	39.08	39.08	39.08	39.06	39.06	39.06	39.22	39.24	39.26	39.26	39.26	39.28	39.26	39.24
	6PGL (257.0000 -> 97.0000)	Counts	39.04	39	39.2	39.04	39.08	39.06	39.06	39.06	39.06	39.06	39.06	39.06	39.06	39.06	39.06	39.06	39.08	39.08	39.08	39.08	39.08	39.08	39.08	39.08	39.06	39.04	39.06	39.06	39.04	39.06	39.04	39.06	39.06	39.04	39.04	39.04	39.02	39.04	39.04	39.04	39.02	39.04	39.04	39.04	39.04	39.06	39.06
	R5P + X5P + RU5P (229.0000 -> 97.0000)	Counts	41.54	56.46	45.12	41.48	44.82	44.72	44.04	43.76	43.76	43.18	42.78	42.98	43.68	43.56	43.6	44.3	44.52	45.32	44.56	45.18	44.84	44.46	44.28	44.7	44.2	43.6	42.68	42.86	42.44	42.6	42.62	42.18	41.82	41.78	42.54	42.8	42.86	42.72	42.76	43.04	43.7	43.9	45.1	44.82	44.68	45.5	45.8
	E4P (199.0000 -> 97.0000)	Counts	41.54	41.54	41.8	39.08	41.84	42.48	42.6	43.18	43.3	43.12	42.82	42.88	42.46	41.22	41.84	41.76	41.38	41.86	42.2	42.54	43.16	43.58	43.6	42.5	42.62	44.62	44.38	44.32	44.52	43.72	43.28	43.12	42.82	43.08	41.06	41.78	41.9	41.98	42.68	42.96	43.3	43.78	43.3	44.26	43.84	44.26	44
	Glc (179.0000 -> 89.0000)	Counts	55.84	44.32	42.16	57.3	49.34	50.46	52.22	53.06	53.54	56.5	58.26	58.96	59.68	60	62	61.62	62.18	62.5	60.46	59.86	60.06	59.12	58.26	57.36	57.76	57.92	57.72	58.34	60.18	59.74	60.06	59.88	57.76	57.14	56.38	55.8	54.9	54.22	54.58	54.18	55.18	57.54	58.26	58.78	59.32	60.78	62.34
	G3P + DHAP (169.0000 -> 97.0000)	Counts	48.36	49.24	46.08	41.02	46.44	47.22	47.84	46.54	46.7	46.6	46.72	47.26	47.04	47.12	47.42	46.86	46.86	45.88	45.64	45.98	45.24	44.48	43.8	43.94	44.44	45.88	46.22	46.68	47.24	48.18	48.56	49.44	49.3	49.56	48.24	48.3	48.28	48.16	48.32	48.36	47.84	46.86	46.62	47.02	47.02	46.8	45.68
	Pyr (87.0000 -> 43.0000)	Counts	39.1	39.12	39.18	39.24	39.46	39.44	39.44	39.24	39.24	39.22	39.22	39.4	39.96	39.98	40.06	40.34	40.4	40.42	40.44	40.72	40.5	40.28	40.34	40.64	40.46	40.44	40.4	40.24	39.82	39.86	39.64	39.96	39.74	40.1	40.18	40.22	40.2	40.14	40.26	40.12	40.2	40.24	40	40.08	40.06	40.4	40.6
		Retention time (min)	5.004	5.009	5.013	5.018	5.023	5.027	5.032	5.036	5.041	5.045	5.05	5.055	5.059	5.064	5.068	5.073	5.078	5.082	5.087	5.091	5.096	5.101	5.105	5.11	5.114	5.119	5.123	5.128	5.133	5.137	5.142	5.146	5.151	5.156	5.16	5.165	5.169	5.174	5.179	5.183	5.188	5.192	5.197	5.201	5.206	5.211	5.215
	6PG (275.0000 -> 97.0000)	Counts	38.96	38.92	38.92	38.86	39.14	39.16	39.46	39.52	39.54	39.54	40.52	40.58	40.62	40.4	40.52	40.22	40.16	40.12	40.34	39.8	39.84	39.88	40.16	40.08	40.08	40.2	40.18	39.86	39.62	39.62	39.6	39.34	39.32	39.5	39.34	39.34	39.54	39.84	39.9	40.36	40.64	40.84	41.14	41.28	41.26	41.02	40.54
	2-3-PG (185.0000 -> 97.0000)	Counts	38.94	38.96	39.02	38.98	41.28	40.94	40.94	41.78	43.32	43.74	43.82	43.82	43.26	43.62	44.96	44.98	43.84	43.56	43.46	44.04	44.1	43.94	44.64	43.74	43.3	43.96	44.12	44.98	45.06	45	45.24	44.92	45.74	46.04	45.58	44.66	44.24	45.16	46	46.1	45.16	44.1	45.3	46.04	46.52	47.06	45.76
	PEP (167.0000 -> 79.0000)	Counts	38.94	38.9	38.92	38.94	38.94	38.92	38.92	39.2	39.22	39.24	39.26	39.26	39.28	39.26	39.26	39.52	39.26	39.28	39.3	39.28	39.28	39.34	39.34	39.34	39.08	39.08	39.08	39.34	39.4	39.42	39.32	39.32	39.34	39.32	39.3	39.3	39.04	39	39.02	39.04	39.04	39.46	39.48	39.5	39.5	39.52	39.52
Cysteine
		Retention time (min)	0.002	0.008	0.014	0.021	0.027	0.033	0.039	0.046	0.052	0.058	0.065	0.071	0.077	0.083	0.09	0.096	0.102	0.108	0.115	0.121	0.127	0.134	0.14	0.146	0.152	0.159	0.165	0.171	0.177	0.184	0.19	0.196	0.203	0.209	0.215	0.221	0.228	0.234	0.24	0.246	0.253	0.259	0.265	0.272	0.278	0.284	0.29
	S7P (289.0000 -> 97.0000)	Counts	38.92	38.78	38.9	38.88	38.86	38.86	38.86	38.86	38.86	38.86	38.86	39.16	39.2	39.24	39.28	39.28	39.26	39.24	39.18	39.14	38.82	38.84	38.82	38.82	38.82	38.84	38.84	38.84	38.84	38.84	38.84	38.86	38.86	38.84	38.84	38.86	38.86	38.88	38.88	38.88	38.9	38.88	38.9	38.88	38.86	38.86	38.84
	F6P + G6P (259.0000 -> 97.0000)	Counts	38.9	38.9	38.74	38.86	39.16	39.12	38.84	38.84	38.84	38.84	38.84	38.86	38.86	38.86	38.84	38.84	38.84	39.46	39.56	39.64	39.68	40.02	40.06	40.04	39.98	39.9	39.28	39.26	39.22	39.18	38.88	39.3	39.38	39.46	39.5	39.6	39.6	39.58	39.56	39.5	39.06	39.06	39.04	39	38.9	38.9	38.9
	6PGL (257.0000 -> 97.0000)	Counts	38.94	38.88	38.9	38.9	38.88	38.88	38.88	38.88	38.88	38.86	38.86	38.86	38.86	38.86	38.86	38.86	38.84	38.86	38.86	38.86	39.14	39.2	39.24	39.28	39.3	39.28	39.26	39.22	39.16	38.9	38.88	38.86	38.88	38.88	39.38	39.46	39.52	39.58	39.58	39.56	39.54	39.46	39.38	38.9	38.9	38.92	38.92
	R5P + X5P + RU5P (229.0000 -> 97.0000)	Counts	38.86	46.18	38.86	43.6	41.08	41.3	41.94	41.98	42.42	41.8	41.72	41.26	40.98	40.82	40.64	40.52	40.52	40.06	40.08	40.04	40.06	39.74	40.28	40.34	40.18	40.36	40.42	40.86	40.86	40.94	40.9	40.42	40.34	40.08	40.4	40.82	40.8	40.9	40.72	40.94	40.8	40.72	40.86	40.34	39.9	39.78	40.22
	E4P (199.0000 -> 97.0000)	Counts	40.1	38.9	38.82	38.82	40.74	40.78	41.22	41.3	41.22	41.18	41.02	40.8	40.02	39.62	39.96	39.72	39.96	40.02	39.98	40.18	40.14	40.06	40.04	39.92	39.96	40.02	40.66	40.94	40.8	40.82	40.58	40.68	40.5	40.4	40.06	39.6	39.44	39.46	39.44	39.42	39.22	39.34	39.36	40	39.96	40.32	40.4
	Glc (179.0000 -> 89.0000)	Counts	47.7	38.94	58.5	59.22	50.42	52.68	53.56	54.28	55.4	57.04	57.1	55.9	55.68	56.46	56.98	58.54	59.26	60.96	62.48	63.24	64.96	64.64	64.74	62.68	60.7	60.7	57.98	55.46	54.98	55.42	56.18	56.4	59.3	60.44	61.08	63.16	63.58	62.88	61.1	60.84	59.1	56.18	55.08	53.74	51.7	52.62	54.96
	G3P + DHAP (169.0000 -> 97.0000)	Counts	43.1	38.88	43.96	45.68	42.26	42.4	42.32	41.42	41.06	40.94	40.74	40.14	40.88	40.96	40.6	40.66	40.98	41.46	41.54	41.2	41.18	41.04	41.38	41.38	41.34	43.08	43.34	44.48	45.18	45.3	44.7	44.82	45.22	45.68	44.02	43.78	44.32	44.64	45.62	45.72	45.1	44.76	44.06	43.62	43.64	42.8	42.4
	Pyr (87.0000 -> 43.0000)	Counts	39.42	42.3	38.98	38.82	39.4	39.38	39.34	39.9	40.84	40.78	40.94	41.06	41.08	41	40.84	40.68	39.92	38.98	39.28	39.58	39.66	39.7	39.78	39.76	39.68	39.62	39.58	39.26	39.24	39.26	39.3	39.28	39.3	39.28	39.28	39.5	39.52	39.34	39.36	39.36	39.36	39.32	39.28	39.22	38.92	38.92	39.2
		Retention time (min)	5.004	5.009	5.013	5.018	5.023	5.027	5.032	5.036	5.041	5.045	5.05	5.055	5.059	5.064	5.068	5.073	5.078	5.082	5.087	5.091	5.096	5.101	5.105	5.11	5.114	5.119	5.123	5.128	5.133	5.137	5.142	5.146	5.151	5.156	5.16	5.165	5.169	5.174	5.179	5.183	5.188	5.192	5.197	5.201	5.206	5.211	5.215
	6PG (275.0000 -> 97.0000)	Counts	45.24	38.86	38.88	38.98	40.16	40.12	40.04	39.82	39.2	39.2	39.2	39.18	39.08	39.08	39.08	39.06	39.02	39.04	39.06	39.06	39.06	39.04	39.04	39.24	39.24	39.12	39.5	39.52	39.56	39.56	39.74	39.72	39.74	40.02	40.7	40.5	40.54	40.54	40.54	40.54	40.48	40.18	39.86	39.66	39.76	39.78	40.28
	2-3-PG (185.0000 -> 97.0000)	Counts	45.74	47.56	41.44	40.76	44.9	44.66	44.8	44.1	43.4	42.66	42.32	42.16	41.76	42.18	43.46	43.18	43.92	44.56	45.34	45.64	46.02	46.7	46.28	45.18	45.98	45.88	45.62	45.46	47.34	47.72	47.12	46.34	46.6	46.1	46.02	47.18	46.88	46.64	46	45.96	46.96	47.9	48.74	48.82	47.28	48	46.12
	PEP (167.0000 -> 79.0000)	Counts	40.34	38.84	39	38.98	39.32	39.38	39.64	39.66	40.3	40.4	40.84	40.88	40.88	40.62	41.38	41.14	41.12	40.7	40.7	40.3	40.26	40.22	40.4	39.56	39.96	40.18	40.24	40.28	40.32	40.36	40.3	40.02	39.94	39.5	39.72	39.64	39.68	39.68	39.68	39.68	39.68	39.66	39.66	39.22	39	39.02	39.54
[truncated: 750 more columns]

## Sheet: Fig1F_right
Related to Fig 1F (right panel): LC-MS chromatograms for pyruvate- and R5P, X5P and Ru5P-specific SRM transitions from samples with and without cysteine at different incubation times.
Control “-”: 6PG - > Pyr (87.0000 -> 43.0000)
		Retention time (min)	0.006	0.012	0.018	0.025	0.031	0.037	0.043	0.05	0.056	0.062	0.068	0.075	0.081	0.087	0.094	0.1	0.106	0.112	0.119	0.125	0.131	0.137	0.144	0.15	0.156	0.163	0.169	0.175	0.181	0.188	0.194	0.2	0.206	0.213	0.219	0.225	0.232	0.238	0.244	0.25	0.257	0.263	0.269	0.275	0.282	0.288	0.294
	0 min	Counts	39.04	39.12	39.02	39	39.68	40.12	40.6	40.74	40.82	40.92	40.88	40.76	40.34	40.02	39.76	39.4	39.4	39.48	39.38	39.96	40.04	40.1	40.08	40.16	40.16	40.12	39.98	40.3	39.78	39.82	39.98	39.98	39.78	39.78	39.72	39.68	39.7	39.76	39.84	39.76	39.78	39.78	39.74	39.84	39.78	39.36	39.38
	30 min	Counts	38.86	38.9	39.06	38.9	39.22	39.26	39.28	39.28	39.28	39.26	39.22	39.2	39.24	39.58	39.82	39.98	40.04	40.34	40.48	40.48	40.4	40.66	40.44	40.32	40.28	40.58	40.64	40.56	40.56	40.76	40.6	40.84	41.14	41.16	40.84	40.5	40.44	40.32	39.94	39.68	39.52	39.46	39.52	39.56	39.56	39.96	39.98
	60 min	Counts	38.94	38.84	39.02	38.94	38.96	38.98	39.16	39.18	39.34	39.38	39.38	39.38	39.34	39.48	39.46	39.3	39.3	39.48	39.54	39.58	39.56	39.56	39.64	39.66	39.66	39.62	39.3	39.28	39.24	39.48	39.6	39.34	39.4	39.78	40.3	40.64	40.88	40.94	40.88	40.9	40.86	40.74	40.26	39.76	39.48	39.3	39.24
	120 min	Counts	39.04	40.1	39.32	39.02	39.62	39.54	39.18	39.16	39.14	39.04	39.02	39.02	39.02	39.02	39.02	39.04	39.04	39.04	39.02	39.02	39.16	39.18	39.46	39.5	40.02	40.12	40.44	40.5	40.52	40.36	40.78	40.72	40.74	40.42	40.44	40.44	40.44	40.76	41.06	41.36	41.34	41.4	41.32	41.4	41.38	41.56	41.12
Cysteine: 6PG - > Pyr (87.0000 -> 43.0000)
		Retention time (min)	0.006	0.012	0.018	0.025	0.031	0.037	0.043	0.05	0.056	0.062	0.068	0.075	0.081	0.087	0.094	0.1	0.106	0.112	0.119	0.125	0.131	0.137	0.144	0.15	0.156	0.163	0.169	0.175	0.181	0.188	0.194	0.2	0.206	0.213	0.219	0.225	0.232	0.238	0.244	0.25	0.257	0.263	0.269	0.275	0.282	0.288	0.294
	0 min	Counts	38.92	38.88	38.82	38.86	39.1	39.1	39.1	38.92	38.92	39.04	39.08	39.1	39.1	39.1	39.08	39.06	39.06	39.48	39.44	39.48	39.72	39.76	40.3	40.4	40.78	40.8	40.4	40.38	40.3	40.02	39.9	39.52	39.54	39.46	39.92	40.38	41.46	42.24	42.68	43.14	43	42.86	42.74	42.66	42.3	41.8	41.32
	30 min	Counts	38.9	38.92	42.6	38.76	39.32	39.34	39.32	39.28	39.22	39.16	39.28	39.36	39.42	39.46	39.48	39.48	39.44	39.66	39.64	39.2	39.48	39.56	39.6	40.04	40.46	40.54	40.34	40.34	40.32	40.26	40.54	40.52	40.08	39.76	39.76	40.34	40.7	40.74	40.7	40.38	40.38	40.32	40.26	40.12	39.46	39.32	39.36
	60 min	Counts	38.98	38.76	38.76	38.86	39.22	39.3	39.48	39.54	39.56	40.02	40.06	40.06	40.48	40.42	40.52	40.74	40.76	40.72	40.24	40.18	40.08	39.58	39.24	39.2	38.9	39.22	39.26	39.3	39.64	39.82	40.22	40.3	40.48	40.48	40.18	40.1	40.06	39.68	39.62	39.28	39.4	39.28	39.32	39.94	40.08	40.66	41.1
	120 min	Counts	39.1	39.06	42.62	39.12	40.06	40.02	39.94	39.5	39.78	39.78	39.5	39.52	39.56	39.56	39.62	39.74	40.22	40.26	40.38	40.46	40.48	40.4	40.32	40.66	40.5	40.04	39.84	39.9	40.3	40.42	40.44	40.42	39.92	39.9	39.82	39.74	39.6	39.36	39.28	39.5	39.68	40	40.08	40.52	40.58	40.94	40.84
Control “-”: 6PG - > R5P + X5P + Ru5P (229.0000 -> 97.0000)
		Retention time (min)	0.004	0.01	0.016	0.022	0.029	0.035	0.041	0.047	0.054	0.06	0.066	0.073	0.079	0.085	0.091	0.098	0.104	0.11	0.116	0.123	0.129	0.135	0.141	0.148	0.154	0.16	0.167	0.173	0.179	0.185	0.192	0.198	0.204	0.21	0.217	0.223	0.229	0.236	0.242	0.248	0.254	0.261	0.267	0.273	0.279	0.286	0.292
	0 min	Counts	43.08	39.06	39.4	43.72	42.06	42.3	41.78	42.3	42.58	43.26	43.42	43.24	42.4	43.12	43.12	44.3	44.08	43.58	43.2	43.02	42.92	43	42.4	42.26	41.28	41.34	41.68	41.92	42.42	42.26	42.54	42.44	43.14	43.72	44.4	44.58	45.58	46.18	46.54	46.88	46.92	46.4	45.92	46.46	46.08	44.82	43.92
	30 min	Counts	38.86	49	40.9	46.3	42.12	42.72	43.04	43.68	44.28	43.5	44.04	43.72	44.14	43.6	43.74	43.38	42.58	43.12	43.22	42.74	43.14	43.08	43.12	42.38	42.74	42.8	41.8	42.32	42.64	42.9	42.74	43.58	44.24	44.12	44.92	46.52	46.52	46.18	46.26	46.48	45.98	46.14	46.46	45.94	44.48	44.16	44.98
	60 min	Counts	39.96	39.28	42.92	43.18	40.66	41.06	41.72	41.9	42.18	42.94	42.74	42.72	42.96	42.68	42.54	41.94	42.38	43.36	42.8	43.96	44.38	45.66	48.06	48.32	49.04	48.7	48.22	48.36	47.22	46.56	44.86	42.6	43.1	42.44	42.62	41.74	41.6	41.44	41.16	41.46	41.94	41.38	41.42	41.02	41.46	41.68	41.9
	120 min	Counts	39.92	45.94	46.2	41.56	42.62	43.02	43	42.98	43.44	43.16	42.7	42.76	43.04	42.62	42.28	42.4	41.78	41.06	40.62	41.56	41.66	42.14	42.92	44	44.46	45.16	45.18	45	43.66	43.3	43.08	42.8	42.88	42.92	43.56	44.12	44.6	45.1	45.2	44.46	44.38	43.86	43.68	42.68	42.64	42.96	42.62
Cysteine: 6PG - > R5P + X5P + Ru5P (229.0000 -> 97.0000)
		Retention time (min)	0.004	0.01	0.016	0.022	0.029	0.035	0.041	0.047	0.054	0.06	0.066	0.073	0.079	0.085	0.091	0.098	0.104	0.11	0.116	0.123	0.129	0.135	0.141	0.148	0.154	0.16	0.167	0.173	0.179	0.185	0.192	0.198	0.204	0.21	0.217	0.223	0.229	0.236	0.242	0.248	0.254	0.261	0.267	0.273	0.279	0.286	0.292
	0 min	Counts	39.78	38.88	40.48	42.32	40.06	39.74	39.76	40.12	40.06	40.28	40.66	40.46	40.92	41.14	41.06	41.2	40.98	41.2	41.04	40.56	40.52	40.1	39.9	39.84	39.7	39.48	39.2	39.22	40	40.12	40.2	40.24	40.92	40.92	41.4	41.4	41.22	41.22	41.36	41.42	41.34	40.86	40.76	40.8	40.8	41.38	40.78
	30 min	Counts	42.78	38.9	43.7	38.82	40.48	41.2	40.98	41.86	42.12	42.28	41.96	41.96	41.82	41.6	40.62	40.48	40.18	39.88	39.96	40.02	40.02	40.14	40.06	39.98	39.66	39.18	39.82	40.26	40.56	40.64	40.54	40.52	40.56	40.7	40.58	40.62	40.64	40.62	40.94	41.54	41.74	42.36	42.18	42.1	41.9	41.7	42.08
	60 min	Counts	43.06	38.74	38.82	38.76	39.5	40.04	40.16	40.04	39.72	39.76	39.74	39.98	39.94	40.4	39.98	40.14	40.5	41.06	41.46	41.7	41.7	42.18	41.72	41.62	41.38	41.46	40.94	40.8	40.86	40.64	40.2	40.18	40.12	40.02	39.48	39.52	39.26	39.02	39.02	39.16	39.16	39.48	39.52	39.54	39.46	39.68	39.82
	120 min	Counts	45.7	42.6	39.08	39.04	40.54	40.54	40.78	40.72	40.92	40.9	41.02	41.44	41.58	41.38	41.86	41.52	41.44	41.26	41.5	41.56	41.4	41.56	41.52	41.06	42.3	42.38	42.8	43.94	44.64	44.96	44.84	44.74	44.42	42.92	42.6	41.62	40.78	40.96	41.28	41.76	42.14	42.56	42.68	42.76	42.58	42.18	41.82
[truncated: 750 more columns]

## Sheet: Fig2B
Related to Fig 2B: Time course in the concentration of ribose-5-phosphate obtained from 6PG with and without cysteine and/or Fe(II) as additives.
[Ribose-5P] (uM) time course:
		Time (min):	0	2	5	10	40	120
	w/o additive	Replicate #1	0.0383	0.0682	0.0489	0.0947	0.1734	0.4612
		Replicate #2	0.0761	0.0473	0.0595	0.0869	0.1499	0.5063
	150 uM Cys	Replicate #1	0.093	0.1103	0.2637	0.596	2.249	5.1935
		Replicate #2	0.074	0.1482	0.2062	0.5347	2.2704	4.7803
	150 uM Fe(II)	Replicate #1	3.1508	4.2893	5.5614	6.7769	10.0255	14.3195
		Replicate #2	3.6477	4.8266	6.4655	7.4077	10.7733	14.6631
	150 uM Cys + 150 uM Fe(II)	Replicate #1	4.0736	5.2853	6.2733	7.5734	11.2035	16.3003
		Replicate #2	4.2614	5.5849	6.7436	7.833	11.5161	17.4963

## Sheet: Fig2C
Related to Fig 2C: Ribose-5-phosphate concentration at 2h obtained from 6PG with different concentrations of cysteine and/or Fe(II) as additives.
[Ribose-5P] after 2h (uM):
		[each additive] (uM)	0	20	50	100	150
	Cys	Replicate #1	0.4612	3.6299	6.2203	4.6224	5.1935
		Replicate #2	0.5063	3.8783	6.575	5.4263	4.7803
		mean	0.48375	3.7541	6.39765	5.02435	4.9869
		std	0.0318905	0.175645	0.250811	0.568443	0.292177
	Fe(II)	Replicate #1	0.4612	3.693	8.0064	13.3589	14.3195
		Replicate #2	0.5063	3.7847	8.6737	12.651	14.6631
		mean	0.48375	3.73885	8.34005	13.0049	14.4913
		std	0.0318905	0.0648417	0.471852	0.500561	0.242962
		[each additive] (uM)	0	10	25	50	75	150
	Cys + Fe(II)	Replicate #1	0.4612	3.5802	7.3214	11.1105	13.1902	16.3003
		Replicate #2	0.5063	4.1878	7.5774	11.6145	13.8938	17.4963
		mean	0.48375	3.884	7.4494	11.3625	13.542	16.8983
		std	0.0318905	0.429638	0.181019	0.356382	0.49752	0.8457

## Sheet: Fig3B
Related to Fig 3B: 1H-NMR spectra for 6PG and cysteine molecules when incubated alone or in combination, with or without Fe(II).
	6PG									Cys									6PG + Cys
	w/o FeCl2				with FeCl2					w/o FeCl2				with FeCl2					w/o FeCl2				with FeCl2
	Chemical shift (ppm)	Intensity (a.u.)	Normalized intensity		Chemical shift (ppm)	Intensity (a.u.)	Normalized intensity			Chemical shift (ppm)	Intensity (a.u.)	Normalized intensity		Chemical shift (ppm)	Intensity (a.u.)	Normalized intensity			Chemical shift (ppm)	Intensity (a.u.)	Normalized intensity		Chemical shift (ppm)	Intensity (a.u.)	Normalized intensity
	4.25003	227212	0.00308564		4.25673	189692	0.0056272			4.23963	8188.75	8.45578e-05		4.24393	13781.2	0.000288513			4.25403	155093	0.00136839		4.25547	1113155	0.014266
	4.24954	233401	0.00316969		4.25624	199041	0.00590455			4.23914	13838	0.000142893		4.24344	19544.2	0.000409162			4.25354	208849	0.00184268		4.25498	1.09627e+06	0.0140496
	4.24905	246718	0.00335053		4.25575	208319	0.00617979			4.23865	21749.5	0.000224587		4.24295	13582.9	0.00028436			4.25305	316852	0.00279558		4.25449	1.08202e+06	0.0138669
	4.24856	252464	0.00342857		4.25526	209232	0.00620687			4.23816	22288.5	0.000230153		4.24246	1390.62	2.9113e-05			4.25256	370756	0.00327118		4.254	1075841	0.0137878
	4.24807	239612	0.00325403		4.25477	207178	0.00614594			4.23767	7965.5	8.22525e-05		4.24197	-9086.88	-0.000190235			4.25207	300214	0.00264879		4.25351	1.0775e+06	0.013809
	4.24759	209096	0.00283962		4.25429	216381	0.00641893			4.23719	-9067.5	-9.36319e-05		4.24149	-12914.4	-0.000270365			4.25159	210996	0.00186162		4.25303	1084918	0.0139041
	4.2471	170594	0.00231674		4.2538	239423	0.00710248			4.2367	-15169.5	-0.000156642		4.241	-9027.25	-0.000188987			4.2511	220118	0.0019421		4.25254	1094629	0.0140286
	4.24661	136296	0.00185097		4.25331	263964	0.00783049			4.23621	-14142.8	-0.000146039		4.24051	-2648.5	-5.54468e-05			4.25061	281091	0.00248007		4.25205	1.09607e+06	0.0140471
	4.24612	113106	0.00153603		4.25282	278872	0.00827272			4.23572	-11416.2	-0.000117885		4.24002	-3487.12	-7.30035e-05			4.25012	301437	0.00265958		4.25156	1.08044e+06	0.0138468
	4.24563	96901.2	0.00131596		4.25233	283130	0.00839905			4.23523	-91.75	-9.47419e-07		4.23953	-13467.8	-0.00028195			4.24963	302817	0.00267176		4.25107	1059235	0.013575
	4.24514	79667.5	0.00108192		4.25184	280358	0.00831683			4.23474	18652.2	0.000192605		4.23904	-19268	-0.000403379			4.24914	326738	0.00288281		4.25058	1.05577e+06	0.0135305
	4.24465	62722.5	0.000851799		4.25135	275138	0.00816196			4.23425	23703.2	0.000244762		4.23855	-7613.75	-0.000159395			4.24865	309341	0.00272932		4.25009	1070223	0.0137158
	4.24416	53534.5	0.000727022		4.25086	274105	0.00813131			4.23376	4535.5	4.6834e-05		4.23806	12571.2	0.000263181			4.24816	198725	0.00175335		4.2496	1.07288e+06	0.0137499
	4.24368	49794.2	0.000676228		4.25038	280706	0.00832713			4.23328	-16946	-0.000174986		4.23758	16197	0.000339087			4.24768	82321	0.000726318		4.24912	1.04549e+06	0.0133988
	4.24319	40622	0.000551665		4.24989	288385	0.00855495			4.23279	-17497.5	-0.000180681		4.23709	-4827.12	-0.000101057			4.24719	52228.5	0.000460812		4.24863	1.01082e+06	0.0129545
	4.2427	25490.2	0.000346169		4.2494	287042	0.00851509			4.2323	-5854	-6.0449e-05		4.2366	-26120.6	-0.000546839			4.2467	53664	0.000473478		4.24814	1.00248e+06	0.0128476
	4.24221	15959.8	0.00021674		4.24891	276326	0.00819721			4.23181	-2764.25	-2.85439e-05		4.23611	-19331.5	-0.000404708			4.24621	6924	6.10905e-05		4.24765	1.01935e+06	0.0130638
	4.24172	14897.2	0.000202311		4.24842	265559	0.00787779			4.23132	-7690	-7.94077e-05		4.23562	9936.62	0.000208025			4.24572	-37055.2	-0.000326939		4.24716	1031220	0.0132159
	4.24123	11416.5	0.000155041		4.24793	261265	0.00775042			4.23083	-8922	-9.21294e-05		4.23513	25795.8	0.000540038			4.24523	-9457.25	-8.34413e-05		4.24667	1.0207e+06	0.0130811
	4.24074	1922.25	2.6105e-05		4.24744	261895	0.00776911			4.23034	-7844.25	-8.10005e-05		4.23464	5008.12	0.000104846			4.24474	26627.2	0.000234932		4.24618	998742	0.0127997
	4.24025	-2542.5	-3.45283e-05		4.24695	264164	0.00783642			4.22985	-9103	-9.39985e-05		4.23415	-33981.2	-0.000711403			4.24425	-5846	-5.15793e-05		4.24569	983301	0.0126018
	4.23976	2314	3.14251e-05		4.24646	267177	0.00792579			4.22937	-4850.25	-5.00841e-05		4.23366	-51160.6	-0.00107106			4.24376	-44139.8	-0.000389445		4.2452	981816	0.0125828
	4.23928	4244.25	5.76388e-05		4.24598	269415	0.00799219			4.22888	7118.75	7.35089e-05		4.23318	-29274.9	-0.000612874			4.24328	-8378.25	-7.39213e-05		4.24472	993080	0.0127271
	4.23879	-4184	-5.68206e-05		4.24549	267564	0.00793727			4.22839	7759.75	8.01279e-05		4.23269	9285	0.000194383			4.24279	35452.8	0.0003128		4.24423	1.00956e+06	0.0129383
	4.2383	-12654.2	-0.00017185		4.245	260309	0.00772207			4.2279	-15565.8	-0.000160733		4.2322	29978.8	0.00062761			4.2423	-432	-3.81154e-06		4.24374	1.01766e+06	0.0130422
	4.23781	-12073.2	-0.00016396		4.24451	250890	0.00744264			4.22741	-42791.5	-0.000441869		4.23171	23558.8	0.000493206			4.24181	-51231.5	-0.000452016		4.24325	1.00872e+06	0.0129275
	4.23732	-8440.75	-0.000114629		4.24402	245684	0.00728823			4.22692	-47491.5	-0.000490402		4.23122	10335	0.000216365			4.24132	-21914.8	-0.000193354		4.24276	989322	0.012679
	4.23683	-6669.75	-9.05782e-05		4.24353	250346	0.00742651			4.22643	-33521	-0.000346141		4.23073	10323.9	0.000216132			4.24083	25702.2	0.000226771		4.24227	972013	0.0124572
	4.23634	852.75	1.15807e-05		4.24304	263944	0.00782991			4.22594	-21391.8	-0.000220893		4.23024	19856.1	0.000415691			4.24034	-10268	-9.05946e-05		4.24178	961518	0.0123226
	4.23585	17191.8	0.000233472		4.24255	276383	0.0081989			4.22545	-14992	-0.000154809		4.22975	23502.8	0.000492034			4.23985	-72103	-0.000636165		4.24129	959980	0.0123029
	4.23537	30965.8	0.000420529		4.24207	277054	0.00821881			4.22497	-6750	-6.97011e-05		4.22927	20098.4	0.000420763			4.23937	-48830	-0.000430827		4.24081	974183	0.012485
	4.23488	36776.8	0.000499445		4.24158	267300	0.00792947			4.22448	553	5.71033e-06		4.22878	22932.4	0.000480093			4.23888	14230.2	0.000125554		4.24032	1.00092e+06	0.0128276
	4.23439	46617	0.000633079		4.24109	257714	0.00764509			4.22399	2303.5	2.37862e-05		4.22829	35239.6	0.000737747			4.23839	6216.25	5.4846e-05		4.23983	1016529	0.0130277
	4.2339	66606.8	0.000904549		4.2406	252588	0.00749303			4.2235	6471.5	6.68253e-05		4.2278	41615.4	0.000871225			4.2379	-39047.8	-0.000344518		4.23934	1.00382e+06	0.0128648
	4.23341	82159.2	0.00111576		4.24011	247224	0.00733388			4.22301	15678	0.000161893		4.22731	31073.2	0.000650523			4.23741	-21223.2	-0.000187253		4.23885	981474	0.0125784
	4.23292	83038.2	0.0011277		4.23962	242721	0.00720033			4.22252	13010.2	0.000134345		4.22682	15630.4	0.000327224			4.23692	23160.8	0.000204347		4.23836	980558	0.0125667
	4.23243	83783.2	0.00113781		4.23913	249395	0.0073983			4.22203	-8891.75	-9.18171e-05		4.22633	13667.1	0.000286123			4.23643	-2345.75	-2.06966e-05		4.23787	996977	0.0127771
	4.23194	100125	0.00135974		4.23864	268301	0.00795915			4.22154	-24341.8	-0.000251355		4.22584	23623.8	0.000494567			4.23594	-53174.5	-0.000469159		4.23738	998359	0.0127948
	4.23146	122911	0.00166919		4.23816	283257	0.00840281			4.22106	-9124.5	-9.42205e-05		4.22536	29164.1	0.000610556			4.23546	-25547.8	-0.000225408		4.2369	977796	0.0125313
	4.23097	135531	0.00184057		4.23767	282288	0.00837406			4.22057	19609.8	0.000202492		4.22487	25122.8	0.000525949			4.23497	35398.2	0.000312319		4.23641	964527	0.0123612
	4.23048	140312	0.0019055		4.23718	275218	0.00816432			4.22008	28494.5	0.000294237		4.22438	20547.5	0.000430165			4.23448	18604.2	0.000164145		4.23592	972144	0.0124588
	4.22999	146778	0.00199331		4.23669	277581	0.00823445			4.21959	16299.5	0.00016831		4.22389	16657.2	0.000348722			4.23399	-33503.8	-0.000295604		4.23543	973827	0.0124804
	4.2295	150594	0.00204513		4.2362	288246	0.0085508			4.2191	5910.5	6.10324e-05		4.2234	2287.12	4.78813e-05			4.2335	-3946.25	-3.48178e-05		4.23494	949630	0.0121703
	4.22901	147358	0.00200118		4.23571	296996	0.00881038			4.21861	4107	4.24093e-05		4.22291	-21387.9	-0.000447759			4.23301	68637.2	0.000605587		4.23445	924767	0.0118517
	4.22852	151735	0.00206063		4.23522	303478	0.00900267			4.21812	2509.25	2.59108e-05		4.22242	-30503	-0.000638585			4.23252	63115.5	0.000556868		4.23396	930281	0.0119223
	4.22803	177384	0.00240895		4.23473	312102	0.00925852			4.21763	4434	4.57859e-05		4.22193	-8555.62	-0.000179113			4.23203	18603.2	0.000164137		4.23347	951058	0.0121886
	4.22755	210228	0.00285499		4.23425	317521	0.00941927			4.21715	16455.8	0.000169924		4.22145	24722.6	0.000517572			4.23155	70879	0.000625366		4.23299	950278	0.0121786
	4.22706	227322	0.00308714		4.23376	313601	0.00930298			4.21666	24674.8	0.000254794		4.22096	33506.6	0.000701467			4.23106	193477	0.00170705		4.2325	930497	0.0119251
	4.22657	232119	0.00315228		4.23327	309617	0.00918477			4.21617	12997.5	0.000134213		4.22047	11514.6	0.000241061			4.23057	237346	0.00209411		4.23201	929544	0.0119129
	4.22608	245605	0.00333542		4.23278	318519	0.00944886			4.21568	-5116.75	-5.28361e-05		4.21998	-10415.9	-0.000218058			4.23008	192820	0.00170125		4.23152	958746	0.0122871
	4.22559	271284	0.00368415		4.23229	335232	0.00994465			4.21519	-5571.75	-5.75344e-05		4.21949	-5325.75	-0.000111495			4.22959	179194	0.00158103		4.23103	984558	0.0126179
	4.2251	295060	0.00400705		4.2318	346102	0.0102671			4.2147	6646	6.86272e-05		4.219	16680.6	0.000349212			4.2291	205030	0.00180898		4.23054	979351	0.0125512
	4.22461	313427	0.00425648		4.23131	353369	0.0104827			4.21421	9636.75	9.951e-05		4.21851	25384.1	0.000531421			4.22861	174813	0.00154237		4.23005	956562	0.0122591
	4.22412	335241	0.00455272		4.23082	367741	0.010909			4.21372	4858.5	5.01693e-05		4.21802	11335	0.0002373			4.22812	109476	0.000965911		4.22956	940893	0.0120583
	4.22364	358021	0.00486208		4.23033	382124	0.0113357			4.21324	9527.5	9.83819e-05		4.21754	-3162.62	-6.62101e-05			4.22763	122218	0.00107833		4.22907	932618	0.0119523
	4.22315	366763	0.0049808		4.22985	379474	0.0112571			4.21275	18493.2	0.000190963		4.21705	5331.5	0.000111616			4.22715	191792	0.00169218		4.22859	922898	0.0118277
	4.22266	356870	0.00484646		4.22936	365775	0.0108507			4.21226	11339.8	0.000117095		4.21656	29467.6	0.000616909			4.22666	195982	0.00172915		4.2281	922088	0.0118173
	4.22217	338924	0.00460273		4.22887	366689	0.0108778			4.21177	-8516.25	-8.79396e-05		4.21607	38696.9	0.000810125			4.22617	154972	0.00136731		4.22761	944142	0.0121
	4.22168	321285	0.0043632		4.22838	387642	0.0114994			4.21128	-18564.8	-0.000191701		4.21558	18632.2	0.000390069			4.22568	201908	0.00178144		4.22712	972828	0.0124676
	4.22119	304780	0.00413905		4.22789	405708	0.0120353			4.21079	-16902.8	-0.000174539		4.21509	-7340.5	-0.000153675			4.22519	324933	0.00286688		4.22663	972485	0.0124632
	4.2207	292272	0.00396919		4.2274	408472	0.0121173			4.2103	-21661.2	-0.000223676		4.2146	-5739.25	-0.000120152			4.2247	384005	0.00338808		4.22614	935149	0.0119847
	4.22021	287303	0.0039017		4.22691	411676	0.0122124			4.20981	-34051.2	-0.000351616		4.21411	22612.6	0.000473399			4.22421	374198	0.00330155		4.22565	895099	0.0114714
	4.21972	285573	0.00387821		4.22642	425853	0.0126329			4.20932	-37214	-0.000384275		4.21362	42253.1	0.000884576			4.22372	418222	0.00368997		4.22516	888156	0.0113824
	4.21924	281390	0.0038214		4.22594	434457	0.0128882			4.20884	-30042	-0.000310217		4.21314	30890.1	0.00064669			4.22324	500975	0.0044201		4.22468	911554	0.0116823
	4.21875	277879	0.00377372		4.22545	424257	0.0125856			4.20835	-27808.8	-0.000287156		4.21265	9209.25	0.000192797			4.22275	476596	0.00420501		4.22419	934761	0.0119797
	4.21826	278572	0.00378313		4.22496	412547	0.0122382			4.20786	-30133.8	-0.000311164		4.21216	9590.5	0.000200779			4.22226	350218	0.00308997		4.2237	939325	0.0120382
	4.21777	277114	0.00376333		4.22447	420641	0.0124783			4.20737	-21790	-0.000225006		4.21167	30798.9	0.000644779			4.22177	285320	0.00251738		4.22321	934064	0.0119708
	4.21728	268484	0.00364612		4.22398	439739	0.0130449			4.20688	-4946	-5.10729e-05		4.21118	45922.4	0.000961392			4.22128	309631	0.00273188		4.22272	934501	0.0119764
	4.21679	259584	0.00352527		4.22349	448036	0.013291			4.20639	1952.25	2.01591e-05		4.21069	46403.5	0.000971465			4.22079	282376	0.0024914		4.22223	941626	0.0120677
	4.2163	253835	0.00344719		4.223	446055	0.0132322			4.2059	-2810.25	-2.90189e-05		4.2102	49910.8	0.00104489			4.2203	182176	0.00160734		4.22174	945384	0.0121159
	4.21581	238448	0.00323823		4.22251	448569	0.0133068			4.20541	-3710.25	-3.83124e-05		4.20971	63171.1	0.0013225			4.21981	152517	0.00134566		4.22125	940181	0.0120492
	4.21533	205243	0.00278729		4.22203	453496	0.013453			4.20493	752.25	7.76781e-06		4.20923	66312.4	0.00138826			4.21933	219831	0.00193957		4.22077	929885	0.0119172
	4.21484	170692	0.00231807		4.22154	447633	0.013279			4.20444	-2248.5	-2.32182e-05		4.20874	46237.1	0.000967982			4.21884	242800	0.00214223		4.22028	921426	0.0118088
	4.21435	154300	0.00209546		4.22105	437071	0.0129657			4.20395	-10651.5	-0.000109988		4.20825	21292.9	0.00044577			4.21835	193725	0.00170923		4.21979	919437	0.0117833
	4.21386	149652	0.00203233		4.22056	442996	0.0131415			4.20346	-10047.2	-0.000103749		4.20776	14567.9	0.000304981			4.21786	212406	0.00187405		4.2193	924892	0.0118533
	4.21337	139619	0.00189609		4.22007	467037	0.0138546			4.20297	-3788.25	-3.91178e-05		4.20727	21056.9	0.000440829			4.21737	317862	0.0028045		4.21881	933229	0.0119601
	4.21288	127653	0.00173358		4.21958	486646	0.0144363			4.20248	-8263.5	-8.53297e-05		4.20678	22194	0.000464635			4.21688	346107	0.00305371		4.21832	935236	0.0119858
	4.21239	127895	0.00173687		4.21909	489094	0.014509			4.20199	-19783.2	-0.000204284		4.20629	18408.9	0.000385393			4.21639	250153	0.0022071		4.21783	925923	0.0118665
	4.2119	134588	0.00182776		4.2186	487486	0.0144613			4.2015	-18971.5	-0.000195902		4.2058	23014.1	0.000481804			4.2159	186221	0.00164303		4.21734	912236	0.0116911
	4.21142	129844	0.00176334		4.21812	496280	0.0147221			4.20102	-6668.75	-6.88622e-05		4.20532	33451	0.000700302			4.21542	219431	0.00193604		4.21686	905966	0.0116107
	4.21093	115675	0.00157092		4.21763	510623	0.0151476			4.20053	-2327	-2.40288e-05		4.20483	35566.5	0.00074459			4.21493	219507	0.00193671		4.21637	909200	0.0116521
	4.21044	110535	0.00150111		4.21714	519362	0.0154069			4.20004	-8260	-8.52936e-05		4.20434	32957	0.00068996			4.21444	137802	0.00121582		4.21588	914043	0.0117142
	4.20995	117357	0.00159376		4.21665	522708	0.0155061			4.19955	-9068.75	-9.36448e-05		4.20385	44127.5	0.000923816			4.21395	108416	0.000956557		4.21539	917281	0.0117557
	4.20946	121109	0.00164471		4.21616	526260	0.0156115			4.19906	-4550	-4.69837e-05		4.20336	67386.8	0.00141075			4.21346	173368	0.00152962		4.2149	925296	0.0118584
	4.20897	116366	0.0015803		4.21567	529062	0.0156946			4.19857	-8425	-8.69974e-05		4.20287	75808.6	0.00158707			4.21297	185848	0.00163974		4.21441	939887	0.0120454
	4.20848	113237	0.00153781		4.21518	527946	0.0156615			4.19808	-16571.5	-0.000171119		4.20238	57267.2	0.0011989			4.21248	96390.5	0.000850454		4.21392	949514	0.0121688
	4.20799	116747	0.00158547		4.21469	525687	0.0155945			4.19759	-12717.5	-0.000131322		4.20189	35743.8	0.000748301			4.21199	57748.5	0.000509515		4.21343	944592	0.0121057
	4.20751	121654	0.00165212		4.21421	526333	0.0156137			4.19711	-3510.75	-3.62523e-05		4.20141	36929	0.000773115			4.21151	129798	0.00114521		4.21295	935114	0.0119843
	4.20702	126074	0.00171214		4.21372	528708	0.0156841			4.19662	-9774.25	-0.00010093		4.20092	50933.8	0.00106631			4.21102	161394	0.00142398		4.21246	940329	0.0120511
	4.20653	131132	0.00178083		4.21323	531472	0.0157661			4.19613	-24600.2	-0.000254025		4.20043	48978	0.00102536			4.21053	89896.5	0.000793157		4.21197	961729	0.0123254
	4.20604	131028	0.00177942		4.21274	538433	0.0159726			4.19564	-20810.5	-0.000214891		4.19994	25986.2	0.000544026			4.21004	71012.5	0.000626544		4.21148	978298	0.0125377
	4.20555	121806	0.00165417		4.21225	551369	0.0163564			4.19515	-464.5	-4.79647e-06		4.19945	5971.62	0.000125017			4.20955	171699	0.0015149		4.21099	972399	0.0124621
	4.20506	113760	0.0015449		4.21176	562519	0.0166871			4.19466	5213.75	5.38377e-05		4.19896	8659.25	0.000181283			4.20906	222702	0.0019649		4.2105	951408	0.0121931
	4.20457	116970	0.0015885		4.21127	562749	0.0166939			4.19417	-11816	-0.000122013		4.19847	28054.9	0.000587333			4.20857	132086	0.0011654		4.21001	937488	0.0120147
	4.20408	123563	0.00167804		4.21078	555535	0.0164799			4.19368	-26005	-0.00026853		4.19798	45242.6	0.000947162			4.20808	60701.2	0.000535567		4.20952	941785	0.0120698
	4.20359	123338	0.00167498		4.21029	555047	0.0164655			4.19319	-24030.5	-0.000248141		4.19749	49734.4	0.0010412			4.20759	118053	0.00104158		4.20903	956270	0.0122554
	4.20311	124686	0.00169329		4.20981	568674	0.0168697			4.19271	-19160.8	-0.000197856		4.19701	44781.8	0.000937513			4.20711	164885	0.00145478		4.20855	968380	0.0124106
	4.20262	138067	0.00187501		4.20932	587096	0.0174162			4.19222	-15814.5	-0.000163302		4.19652	39024.4	0.000816982			4.20662	97221.8	0.000857788		4.20806	974765	0.0124924
	4.20213	152552	0.00207173		4.20883	596103	0.0176834			4.19173	-3102.75	-3.20393e-05		4.19603	35970.1	0.00075304			4.20613	48796	0.000430527		4.20757	978189	0.0125363
	4.20164	153646	0.00208658		4.20834	595609	0.0176687			4.19124	11064.8	0.000114256		4.19554	30037	0.000628829			4.20564	120509	0.00106325		4.20708	978325	0.012538
	4.20115	149783	0.00203412		4.20785	600062	0.0178008			4.19075	4038.75	4.17045e-05		4.19505	15423.8	0.000322899			4.20515	180795	0.00159516		4.20659	972759	0.0124667
	4.20066	154070	0.00209233		4.20736	617895	0.0183299			4.19026	-16839	-0.000173881		4.19456	20.625	4.31788e-07			4.20466	132547	0.00116946		4.2061	964104	0.0123558
	4.20017	156313	0.0021228		4.20687	638230	0.0189331			4.18977	-18908.5	-0.000195251		4.19407	2220.38	4.64839e-05			4.20417	108462	0.000956963		4.20561	957624	0.0122727
	4.19968	144613	0.00196391		4.20638	645988	0.0191632			4.18928	-566	-5.84457e-06		4.19358	27408.6	0.000573804			4.20368	196407	0.0017329		4.20512	951648	0.0121962
	4.1992	137278	0.0018643		4.2059	644715	0.0191255			4.1888	4590	4.73968e-05		4.1931	55597.5	0.00116394			4.2032	241860	0.00213393		4.20464	939965	0.0120464
	4.19871	155714	0.00211467		4.20541	651393	0.0193236			4.18831	-11997.8	-0.00012389		4.19261	62594.9	0.00131043			4.20271	139262	0.00122871		4.20415	926909	0.0118791
	4.19822	180568	0.00245219		4.20492	669770	0.0198687			4.18782	-20521.5	-0.000211907		4.19212	48382.9	0.0010129			4.20222	50251.5	0.000443369		4.20366	928273	0.0118966
	4.19773	177132	0.00240553		4.20443	685055	0.0203221			4.18733	-10860.8	-0.000112149		4.19163	34050.9	0.000712861			4.20173	107255	0.000946311		4.20317	948185	0.0121518
	4.19724	153358	0.00208266		4.20394	689583	0.0204565			4.18684	-9726.75	-0.000100439		4.19114	34507.8	0.000722425			4.20124	169732	0.00149754		4.20268	965995	0.01238
	4.19675	147388	0.0020016		4.20345	696423	0.0206594			4.18635	-23346.2	-0.000241076		4.19065	45381.5	0.000950069			4.20075	109282	0.000964193		4.20219	960752	0.0123128
	4.19626	164320	0.00223154		4.20296	716638	0.021259			4.18586	-18855.5	-0.000194704		4.19016	54589.6	0.00114284			4.20026	63496.5	0.00056023		4.2017	940616	0.0120548
	4.19577	172709	0.00234546		4.20247	738283	0.0219011			4.18537	13831.8	0.000142828		4.18967	55377.8	0.00115934			4.19977	156285	0.0013789		4.20121	929202	0.0119085
	4.19529	161847	0.00219795		4.20199	743937	0.0220689			4.18489	35658.5	0.000368213		4.18919	47872.5	0.00100222			4.19929	238386	0.00210328		4.20073	928580	0.0119005
	4.1948	154414	0.002097		4.2015	738322	0.0219023			4.1844	22262.8	0.000229887		4.1887	37382.2	0.000782603			4.1988	171473	0.0015129		4.20024	920918	0.0118023
	4.19431	159192	0.00216189		4.20101	740698	0.0219728			4.18391	3284.25	3.39135e-05		4.18821	31732.4	0.000664322			4.19831	101493	0.000895475		4.19975	906786	0.0116212
	4.19382	157814	0.00214318		4.20052	756634	0.0224455			4.18342	6626.25	6.84233e-05		4.18772	33188	0.000694796			4.19782	171988	0.00151745		4.19926	910391	0.0116674
	4.19333	145451	0.00197529		4.20003	775044	0.0229917			4.18293	12515.2	0.000129234		4.18723	35014.5	0.000733034			4.19733	234060	0.00206511		4.19877	935299	0.0119866
	4.19284	141258	0.00191835		4.19954	788889	0.0234024			4.18244	-1506.5	-1.55563e-05		4.18674	33148.2	0.000693964			4.19684	134548	0.00118712		4.19828	946610	0.0121316
	4.19235	150124	0.00203875		4.19905	801300	0.0237706			4.18195	-15386.8	-0.000158885		4.18625	35781.6	0.000749094			4.19635	26436.8	0.000233252		4.19779	920724	0.0117998
	4.19186	154656	0.00210029		4.19856	813706	0.0241386			4.18146	-5241.25	-5.41217e-05		4.18576	50430.5	0.00105577			4.19586	82999	0.0007323		4.1973	887062	0.0113684
	4.19138	152404	0.00206972		4.19808	824815	0.0244681			4.18098	12387	0.000127909		4.18528	67588.2	0.00141497			4.19538	164300	0.00144962		4.19682	888398	0.0113856
	4.19089	160850	0.00218442		4.19759	839784	0.0249122			4.18049	13172.2	0.000136018		4.18479	72630.9	0.00152054			4.19489	92122.2	0.000812795		4.19633	917579	0.0117595
	4.1904	178745	0.00242744		4.1971	863886	0.0256272			4.18	6372.5	6.5803e-05		4.1843	69695.6	0.00145909			4.1944	-434.25	-3.83139e-06		4.19584	931018	0.0119318
	4.18991	183231	0.00248835		4.19661	888900	0.0263692			4.17951	7871.5	8.12819e-05		4.18381	74518.2	0.00156005			4.19391	68135.8	0.000601162		4.19535	916028	0.0117397
	4.18942	172372	0.00234089		4.19612	903126	0.0267912			4.17902	6588.5	6.80335e-05		4.18332	84617.4	0.00177148			4.19342	169551	0.00149595		4.19486	904075	0.0115865
	4.18893	169844	0.00230655		4.19563	912811	0.0270785			4.17853	-7444	-7.68675e-05		4.18283	79481.8	0.00166396			4.19293	122514	0.00108094		4.19437	915696	0.0117354
	4.18844	180880	0.00245643		4.19514	933682	0.0276977			4.17804	-15719	-0.000162316		4.18234	55271.1	0.00115711			4.19244	56708.2	0.000500337		4.19388	932556	0.0119515
	4.18795	185158	0.00251453		4.19465	962021	0.0285383			4.17755	-5946	-6.1399e-05		4.18185	35604.1	0.000745378			4.19195	152486	0.00134538		4.19339	935972	0.0119953
	4.18746	179446	0.00243696		4.19416	977461	0.0289964			4.17706	271.75	2.80612e-06		4.18136	36545.8	0.000765091			4.19146	264952	0.00233768		4.1929	937624	0.0120164
	4.18698	183917	0.00249767		4.19368	977644	0.0290018			4.17658	-12477.5	-0.000128844		4.18088	42809.5	0.000896224			4.19098	193649	0.00170856		4.19242	952982	0.0122133
	4.18649	199600	0.00271065		4.19319	985328	0.0292298			4.17609	-21886.2	-0.000226		4.18039	35496.2	0.00074312			4.19049	83649.8	0.000738042		4.19193	972851	0.0124679
	4.186	204414	0.00277604		4.1927	1.01334e+06	0.0300607			4.1756	-10352.5	-0.000106901		4.1799	24567.4	0.000514322			4.19	153750	0.00135654		4.19144	983044	0.0125985
	4.18551	198244	0.00269224		4.19221	1.04691e+06	0.0310565			4.17511	-374.5	-3.86712e-06		4.17941	31694	0.000663519			4.18951	265277	0.00234054		4.19095	988788	0.0126721
	4.18502	205287	0.00278789		4.19172	1.0725e+06	0.0318158			4.17462	-10656.5	-0.00011004		4.17892	54025.4	0.00113103			4.18902	187053	0.00165037		4.19046	996992	0.0127773
	4.18453	224706	0.0030516		4.19123	1.1001e+06	0.0326344			4.17413	-16684.2	-0.000172283		4.17843	69861.9	0.00146257			4.18853	54081.5	0.000477161		4.18997	995608	0.0127595
	4.18404	228090	0.00309757		4.19074	1.14005e+06	0.0338196			4.17364	3416.75	3.52817e-05		4.17794	73544.8	0.00153967			4.18804	113377	0.00100033		4.18948	976509	0.0125148
	4.18355	213684	0.00290192		4.19025	1.17984e+06	0.035			4.17315	22590.5	0.000233272		4.17745	79096.6	0.0016559			4.18755	241206	0.00212817		4.18899	961184	0.0123184
	4.18307	211262	0.00286902		4.18977	1.20531e+06	0.0357554			4.17267	10331.5	0.000106684		4.17697	89436.5	0.00187237			4.18707	185668	0.00163815		4.18851	974388	0.0124876
	4.18258	224496	0.00304875		4.18928	1.22751e+06	0.0364142			4.17218	-11594.5	-0.000119726		4.17648	86905	0.00181937			4.18658	69324	0.000611646		4.18802	1.00407e+06	0.012868
	4.18209	223870	0.00304025		4.18879	1.26431e+06	0.0375057			4.17169	-7706	-7.95729e-05		4.17599	62520.5	0.00130888			4.18609	152131	0.00134225		4.18753	1.01743e+06	0.0130392
	4.1816	207635	0.00281978		4.1883	1.30845e+06	0.0388152			4.1712	9789.75	0.00010109		4.1755	36067.4	0.000755076			4.1856	304261	0.00268449		4.18704	1.00959e+06	0.0129388
	4.18111	210873	0.00286375		4.18781	1.34083e+06	0.0397758			4.17071	9068.5	9.36422e-05		4.17501	34244.5	0.000716914			4.18511	240326	0.00212039		4.18655	1.00594e+06	0.0128919
	4.18062	239569	0.00325345		4.18732	1.36697e+06	0.0405512			4.17022	-1405.25	-1.45107e-05		4.17452	57884.2	0.00121182			4.18462	81986.5	0.000723367		4.18606	1.01854e+06	0.0130535
	4.18013	256444	0.00348262		4.18683	1.41158e+06	0.0418744			4.16973	6190.75	6.39263e-05		4.17403	81619	0.00170871			4.18413	136042	0.0012003		4.18557	1.03158e+06	0.0132205
	4.17964	249507	0.00338842		4.18634	1.47783e+06	0.0438399			4.16924	23289.2	0.000240487		4.17354	83481.1	0.00174769			4.18364	294816	0.00260116		4.18508	1.03379e+06	0.0132489
	4.17916	252154	0.00342436		4.18586	1.53962e+06	0.0456729			4.16876	22741	0.000234826		4.17306	68571.9	0.00143556			4.18316	236378	0.00208557		4.1846	1.03586e+06	0.0132753
	4.17867	275844	0.00374609		4.18537	1.57998e+06	0.04687			4.16827	11303.8	0.000116724		4.17257	62177.9	0.0013017			4.18267	55554	0.000490153		4.18411	1.04476e+06	0.0133895
	4.17818	288247	0.00391452		4.18488	1.61414e+06	0.0478835			4.16778	13720.2	0.000141677		4.17208	80016.8	0.00167516			4.18218	88239.2	0.000778535		4.18362	1.04635e+06	0.0134098
	4.17769	280960	0.00381557		4.18439	1.66413e+06	0.0493665			4.16729	23469.8	0.000242351		4.17159	108341	0.00226813			4.18169	255076	0.00225054		4.18313	1.02927e+06	0.013191
	4.1772	291485	0.0039585		4.1839	1.72855e+06	0.0512774			4.1668	18018	0.000186056		4.1711	120391	0.00252041			4.1812	215573	0.001902		4.18264	1.00879e+06	0.0129285
	4.17671	332038	0.00450922		4.18341	1.79107e+06	0.0531321			4.16631	4526.75	4.67437e-05		4.17061	111514	0.00233456			4.18071	46922.2	0.000413995		4.18215	1.00986e+06	0.0129422
	4.17622	365309	0.00496106		4.18292	1.84697e+06	0.0547902			4.16582	3148	3.25066e-05		4.17012	103581	0.00216848			4.18022	103050	0.000909206		4.18166	1.03675e+06	0.0132869
	4.17573	378034	0.00513387		4.18243	1.90655e+06	0.0565577			4.16533	4516.75	4.66404e-05		4.16963	109253	0.00228723			4.17973	305455	0.00269503		4.18117	1.07206e+06	0.0137393
	4.17525	406587	0.00552163		4.18195	1.97706e+06	0.0586493			4.16485	-8484	-8.76066e-05		4.16915	111677	0.00233797			4.17925	273733	0.00241515		4.18069	1.09796e+06	0.0140713
	4.17476	461197	0.00626326		4.18146	2.05338e+06	0.0609135			4.16436	-17628.5	-0.000182034		4.16866	96238.9	0.00201478			4.17876	78491.8	0.000692533		4.1802	1108320	0.014204
	4.17427	502019	0.00681764		4.18097	2.12837e+06	0.063138			4.16387	1791.25	1.84966e-05		4.16817	83547.4	0.00174908			4.17827	129724	0.00114456		4.17971	1.10707e+06	0.014188
	4.17378	521183	0.00707789		4.18048	2.20565e+06	0.0654306			4.16338	29075.2	0.000300234		4.16768	102203	0.00213963			4.17778	372515	0.0032867		4.17922	1.10417e+06	0.0141509
	4.17329	565558	0.00768052		4.17999	2.29756e+06	0.0681572			4.16289	27215.5	0.00028103		4.16719	138793	0.00290565			4.17729	367658	0.00324385		4.17873	1.10865e+06	0.0142083
	4.1728	645908	0.00877172		4.1795	2.4104e+06	0.0715046			4.1624	5559.25	5.74054e-05		4.1667	149742	0.00313486			4.1768	148186	0.00130745		4.17824	1.12006e+06	0.0143544
	4.17231	715994	0.00972352		4.17901	2.5354e+06	0.0752127			4.16191	269.75	2.78546e-06		4.16621	124209	0.00260033			4.17631	179788	0.00158627		4.17775	1.13179e+06	0.0145048
	4.17182	776762	0.0105488		4.17852	2.65924e+06	0.0788862			4.16142	9576	9.88827e-05		4.16572	100501	0.002104			4.17582	454595	0.0040109		4.17726	1143244	0.0146516
	4.17133	894922	0.0121534		4.17803	2.78188e+06	0.0825243			4.16094	4056.25	4.18852e-05		4.16524	109288	0.00228797			4.17533	483963	0.00427001		4.17677	1.15761e+06	0.0148357
	4.17085	1077631	0.0146347		4.17755	2.91562e+06	0.0864919			4.16045	-13058	-0.000134838		4.16475	132528	0.0027745			4.17485	252466	0.00222751		4.17629	1.16644e+06	0.0149489
	4.17036	1254758	0.0170402		4.17706	3.06549e+06	0.0909376			4.15996	-12858.5	-0.000132778		4.16426	137802	0.00288491			4.17436	273868	0.00241634		4.1758	1.15441e+06	0.0147948
	4.16987	1.43729e+06	0.019519		4.17657	3.22279e+06	0.0956039			4.15947	2628	2.7137e-05		4.16377	127010	0.00265897			4.17387	586673	0.00517622		4.17531	1.12774e+06	0.014453
	4.16938	1.74217e+06	0.0236594		4.17608	3.38422e+06	0.100393			4.15898	6495.5	6.70732e-05		4.16328	125195	0.00262098			4.17338	648755	0.00572397		4.17482	1118549	0.0143351
	4.16889	2.20044e+06	0.029883		4.17559	3.56307e+06	0.105699			4.15849	892.25	9.21346e-06		4.16279	137925	0.00288747			4.17289	403520	0.00356026		4.17433	1.14456e+06	0.0146684
	4.1684	2.77353e+06	0.0376657		4.1751	3769387	0.111819			4.158	10475.5	0.000108171		4.1623	147012	0.00307772			4.1724	441676	0.00389691		4.17384	1.17988e+06	0.0151211
	4.16791	3.73667e+06	0.0507456		4.17461	3.99224e+06	0.11843			4.15751	30035.5	0.000310149		4.16181	141822	0.00296907			4.17191	856048	0.00755292		4.17335	1.1877e+06	0.0152213
	4.16742	5.80748e+06	0.0788682		4.17412	4.2199e+06	0.125183			4.15702	32606.8	0.0003367		4.16132	132723	0.00277858			4.17142	1.00462e+06	0.00886379		4.17286	1.17178e+06	0.0150173
	4.16694	9.53212e+06	0.12945		4.17364	4.46774e+06	0.132536			4.15654	22190.8	0.000229144		4.16084	134589	0.00281765			4.17094	752426	0.00663866		4.17238	1169646	0.01499
	4.16645	1.45674e+07	0.197832		4.17315	4.76285e+06	0.14129			4.15605	24289	0.000250811		4.16035	151056	0.00316237			4.17045	816568	0.00720458		4.17189	1.19745e+06	0.0153463
	4.16596	19865348	0.26978		4.17266	5.10472e+06	0.151431			4.15556	31577	0.000326067		4.15986	173174	0.00362543			4.16996	1.41738e+06	0.0125055		4.1714	1.22979e+06	0.0157608
	4.16547	2.46261e+07	0.334434		4.17217	5467011	0.162179			4.15507	14906.2	0.000153923		4.15937	185419	0.00388177			4.16947	1784206	0.0157421		4.17091	1.24083e+06	0.0159023
	4.16498	2.88872e+07	0.392301		4.17168	5.84134e+06	0.173283			4.15458	-17387.5	-0.000179545		4.15888	179381	0.00375538			4.16898	1.6187e+06	0.0142818		4.17042	1.24e+06	0.0158917
	4.16449	3.32054e+07	0.450944		4.17119	6.254e+06	0.185525			4.15409	-27770.8	-0.000286763		4.15839	167730	0.00351146			4.16849	1798380	0.0158671		4.16993	1.25183e+06	0.0160432
	4.164	3.80226e+07	0.516364		4.1707	6.72968e+06	0.199636			4.1536	-13457	-0.000138958		4.1579	173428	0.00363074			4.168	2.81529e+06	0.0248393		4.16944	1.27885e+06	0.0163895
	4.16351	43309380	0.588161		4.17021	7.26133e+06	0.215407			4.15311	-6512.75	-6.72513e-05		4.15741	198823	0.0041624			4.16751	3.81946e+06	0.0336991		4.16895	1304184	0.0167142
	4.16303	48364863	0.656816		4.16973	7.83078e+06	0.2323			4.15263	-13292.2	-0.000137257		4.15693	221716	0.00464166			4.16703	4305873	0.0379907		4.16847	1.32009e+06	0.016918
	4.16254	51705615	0.702185		4.16924	8.4408e+06	0.250396			4.15214	-9685.25	-0.000100011		4.15644	230085	0.00481687			4.16654	5.46695e+06	0.048235		4.16798	1.33347e+06	0.0170895
	4.16205	5.15767e+07	0.700435		4.16875	9.10844e+06	0.270202			4.15165	5345.5	5.51981e-05		4.15595	237914	0.00498077			4.16605	8.48074e+06	0.0748256		4.16749	1.3474e+06	0.0172681
	4.16156	4.72879e+07	0.642191		4.16826	9839283	0.291882			4.15116	7497	7.74147e-05		4.15546	252453	0.00528514			4.16556	1.28027e+07	0.112958		4.167	1.35718e+06	0.0173934
	4.16107	4.03294e+07	0.547691		4.16777	1.06283e+07	0.315289			4.15067	-2597	-2.68169e-05		4.15497	253799	0.00531333			4.16507	1.82272e+07	0.160818		4.16651	1.36591e+06	0.0175053
	4.16058	33892755	0.460279		4.16728	1.14778e+07	0.34049			4.15018	-1431.75	-1.47844e-05		4.15448	232096	0.00485897			4.16458	2.75999e+07	0.243514		4.16602	1.38507e+06	0.0177508
	4.16009	3.08701e+07	0.41923		4.16679	1.23938e+07	0.367663			4.14969	7324.25	7.56309e-05		4.15399	217782	0.0045593			4.16409	44260315	0.390509		4.16553	1.41338e+06	0.0181136
	4.1596	3.20467e+07	0.435209		4.1663	1.33653e+07	0.396481			4.1492	-132	-1.36304e-06		4.1535	238975	0.00500299			4.1636	6.58638e+07	0.581117		4.16504	1.43167e+06	0.018348
	4.15912	3.606e+07	0.489711		4.16582	1.43625e+07	0.426063			4.14872	-15037.8	-0.000155281		4.15302	270564	0.00566429			4.16312	83130332	0.733459		4.16456	1.42974e+06	0.0183233
	4.15863	4.09221e+07	0.555741		4.16533	1.53571e+07	0.455569			4.14823	-8477.5	-8.75395e-05		4.15253	269528	0.00564261			4.16263	86890935	0.766639		4.16407	1.42503e+06	0.0182629
	4.15814	45505221	0.617981		4.16484	16331514	0.484474			4.14774	8376.25	8.6494e-05		4.15204	245977	0.00514957			4.16214	7.61177e+07	0.671587		4.16358	1.43966e+06	0.0184505
	4.15765	4.98067e+07	0.676397		4.16435	1.72702e+07	0.51232			4.14725	-1286	-1.32794e-05		4.15155	248072	0.00519343			4.16165	5.81355e+07	0.51293		4.16309	1.46837e+06	0.0188184
	4.15716	54305175	0.737488		4.16386	1.8156e+07	0.538597			4.14676	-28650.8	-0.00029585		4.15106	281803	0.00589959			4.16116	4.15034e+07	0.366185		4.1626	1487677	0.0190658
	4.15667	59385925	0.806487		4.16337	1.89769e+07	0.56295			4.14627	-28802.5	-0.000297417		4.15057	301793	0.00631808			4.16067	2.97889e+07	0.262828		4.16211	1492882	0.0191325
	4.15618	6.50575e+07	0.88351		4.16288	1.97256e+07	0.58516			4.14578	-1308.5	-1.35117e-05		4.15008	288760	0.00604523			4.16018	2.1944e+07	0.193612		4.16162	1504854	0.019286
	4.15569	7.04941e+07	0.957341		4.16239	2.03895e+07	0.604856			4.14529	8061.5	8.32438e-05		4.14959	279981	0.00586144			4.15969	1.67333e+07	0.147638		4.16113	1536629	0.0196932
	4.15521	7.36353e+07	1		4.16191	2.09552e+07	0.621635			4.14481	-10180.5	-0.000105125		4.14911	304626	0.00637739			4.15921	1.48346e+07	0.130885		4.16065	1.57346e+06	0.0201652
	4.15472	7.19558e+07	0.977191		4.16142	2.14272e+07	0.635636			4.14432	-16675	-0.000172188		4.14862	341820	0.00715606			4.15872	16721273	0.147532		4.16016	1.5959e+06	0.0204528
	4.15423	6.45242e+07	0.876268		4.16093	2.18334e+07	0.647688			4.14383	-1194.75	-1.23371e-05		4.14813	369523	0.00773603			4.15823	2.09653e+07	0.184977		4.15967	1.6061e+06	0.0205835
	4.15374	53386534	0.725013		4.16044	2.22035e+07	0.658665			4.14334	168.75	1.74253e-06		4.14764	404471	0.00846766			4.15774	2.69251e+07	0.237561		4.15918	1618011	0.0207362
	4.15325	42348069	0.575106		4.15995	2.25472e+07	0.668862			4.14285	-20204.8	-0.000208636		4.14715	457442	0.00957663			4.15725	38041239	0.335638		4.15869	1634887	0.0209524
	4.15276	3.41085e+07	0.463209		4.15946	22861042	0.678172			4.14236	-22049.5	-0.000227685		4.14666	494765	0.010358			4.15676	5.87167e+07	0.518058		4.1582	1652744	0.0211813
	4.15227	2.87608e+07	0.390584		4.15897	2.31467e+07	0.686648			4.14187	7929	8.18756e-05		4.14617	489889	0.0102559			4.15627	8.62365e+07	0.760865		4.15771	1674995	0.0214664
	4.15178	2.49401e+07	0.338698		4.15848	2.34118e+07	0.694511			4.14138	30650.8	0.000316503		4.14568	475906	0.00996317			4.15578	1.08533e+08	0.957589		4.15722	1704566	0.0218454
	4.15129	2.17256e+07	0.295043		4.15799	2.36525e+07	0.701652			4.14089	25555.2	0.000263886		4.14519	496421	0.0103927			4.15529	113340095	1		4.15673	1729127	0.0221602
	4.15081	1.906e+07	0.258843		4.15751	2.38459e+07	0.707389			4.14041	20681.8	0.000213562		4.14471	535264	0.0112058			4.15481	9.92552e+07	0.875729		4.15625	1.73556e+06	0.0222426
	4.15032	1.69393e+07	0.230043		4.15702	2.39625e+07	0.710846			4.13992	30268.5	0.000312555		4.14422	550397	0.0115226			4.15432	7.57802e+07	0.668609		4.15576	1.73508e+06	0.0222365
	4.14983	1.50292e+07	0.204103		4.15653	23981424	0.711409			4.13943	28365.8	0.000292907		4.14373	551666	0.0115492			4.15383	5.33696e+07	0.47088		4.15527	1.751e+06	0.0224406
	4.14934	1.30956e+07	0.177844		4.15604	2.38895e+07	0.708681			4.13894	8476.5	8.75292e-05		4.14324	580768	0.0121585			4.15334	36159518	0.319036		4.15478	1.78182e+06	0.0228355
	4.14885	1.12625e+07	0.15295		4.15555	2.367e+07	0.702171			4.13845	4887.25	5.04662e-05		4.14275	629738	0.0131837			4.15285	2.37198e+07	0.20928		4.15429	1.80168e+06	0.0230901
	4.14836	9.68176e+06	0.131483		4.15506	2.33034e+07	0.691297			4.13796	29099	0.000300479		4.14226	651248	0.013634			4.15236	1.54684e+07	0.136478		4.1538	1801690	0.0230902
	4.14787	8.27987e+06	0.112444		4.15457	2.27818e+07	0.675822			4.13747	46783.8	0.000483094		4.14177	649677	0.0136011			4.15187	1.10328e+07	0.0973422		4.15331	1.80459e+06	0.0231273
	4.14738	6.96086e+06	0.0945316		4.15408	2.21193e+07	0.656168			4.13698	42346	0.000437269		4.14128	687316	0.0143891			4.15138	8767473	0.0773554		4.15282	1.82845e+06	0.0234331
	4.1469	5.79195e+06	0.0786572		4.1536	2.1344e+07	0.633168			4.1365	45660	0.00047149		4.1408	781644	0.0163638			4.1509	6803937	0.0600312		4.15234	1.86158e+06	0.0238577
	4.14641	4845686	0.0658066		4.15311	2.04803e+07	0.607546			4.13601	72223	0.000745782		4.14031	865748	0.0181246			4.15041	4.96755e+06	0.0438287		4.15185	1.88909e+06	0.0242102
	4.14592	4.05258e+06	0.0550359		4.15262	1.95436e+07	0.57976			4.13552	98526.8	0.0010174		4.13982	885386	0.0185357			4.14992	4019937	0.0354679		4.15136	1918768	0.0245906
	4.14543	3.33394e+06	0.0452764		4.15213	1.85508e+07	0.550308			4.13503	118688	0.00122558		4.13933	877400	0.0183685			4.14943	3721280	0.0328329		4.15087	1.95788e+06	0.0250918
	4.14494	2.72691e+06	0.0370327		4.15164	1.75298e+07	0.52002			4.13454	163887	0.00169231		4.13884	907506	0.0189988			4.14894	3149395	0.0277871		4.15038	1986073	0.0254532
	4.14445	2.27295e+06	0.0308677		4.15115	1.65144e+07	0.4899			4.13405	246392	0.00254427		4.13835	977370	0.0204614			4.14845	2.32121e+06	0.0204801		4.14989	1.98228e+06	0.0254046
	4.14396	1.91451e+06	0.0259999		4.15066	1.55297e+07	0.460688			4.13356	346267	0.00357558		4.13786	1.0456e+06	0.0218897			4.14796	1.9808e+06	0.0174766		4.1494	1965328	0.0251873
	4.14347	1.59591e+06	0.0216732		4.15017	1.45825e+07	0.43259			4.13307	466215	0.00481418		4.13737	1.10603e+06	0.023155			4.14747	2.11065e+06	0.0186223		4.14891	1974435	0.025304
	4.14299	1.35045e+06	0.0183397		4.14969	1.36662e+07	0.405409			4.13259	632659	0.0065329		4.13689	1.18646e+06	0.0248386			4.14699	1.99134e+06	0.0175696		4.14843	2.01439e+06	0.0258161
	4.1425	1.20233e+06	0.0163282		4.1492	12775889	0.378997			4.1321	839278	0.00866647		4.1364	1.28729e+06	0.0269497			4.1465	1.53349e+06	0.01353		4.14794	2.0522e+06	0.0263007
	4.14201	1.08779e+06	0.0147727		4.14871	11920763	0.353629			4.13161	1070715	0.0110563		4.13591	1.3787e+06	0.0288634			4.14601	1330088	0.0117354		4.14745	2.06798e+06	0.0265029
	4.14152	953701	0.0129517		4.14822	1.11213e+07	0.329914			4.13112	1375197	0.0142004		4.13542	1454936	0.0304593			4.14552	1.4781e+06	0.0130413		4.14696	2.07649e+06	0.026612
	4.14103	839396	0.0113994		4.14773	1.03903e+07	0.308227			4.13063	1.79314e+06	0.0185162		4.13493	1.54166e+06	0.0322748			4.14503	1.44913e+06	0.0127857		4.14647	2.09235e+06	0.0268152
	4.14054	786044	0.0106748		4.14724	9.71833e+06	0.288294			4.13014	2192476	0.0226397		4.13444	1.64513e+06	0.0344411			4.14454	1.12093e+06	0.00988995		4.14598	2.10651e+06	0.0269967
	4.14005	752678	0.0102217		4.14675	9.08439e+06	0.269488			4.12965	2.31467e+06	0.0239015		4.13395	1.73904e+06	0.036407			4.14405	945233	0.00833979		4.14549	2.11063e+06	0.0270494
	4.13956	692968	0.00941082		4.14626	8.47965e+06	0.251549			4.12916	2.05547e+06	0.021225		4.13346	1.81309e+06	0.0379574			4.14356	1.04122e+06	0.0091867		4.145	2.11589e+06	0.0271169
	4.13908	633011	0.00859657		4.14578	7.91561e+06	0.234816			4.12868	1.59436e+06	0.0164635		4.13298	1.89526e+06	0.0396777			4.14308	1.01299e+06	0.00893763		4.14452	2.12892e+06	0.0272838
	4.13859	604518	0.00820962		4.14529	7.4067e+06	0.21972			4.12819	1.18043e+06	0.0121893		4.13249	2.00595e+06	0.041995			4.14259	755738	0.00666787		4.14403	2.13353e+06	0.0273429
	4.1381	577869	0.00784771		4.1448	6.9518e+06	0.206225			4.1277	895871	0.00925085		4.132	2.12014e+06	0.0443856			4.1421	638777	0.00563593		4.14354	2.11938e+06	0.0271616
	4.13761	527698	0.00716638		4.14431	6.5367e+06	0.193911			4.12721	698493	0.00721271		4.13151	2198817	0.0460326			4.14161	770854	0.00680124		4.14305	2.10915e+06	0.0270305
	4.13712	491799	0.00667885		4.14382	6.14963e+06	0.182429			4.12672	573058	0.00591745		4.13102	2.23947e+06	0.0468837			4.14112	808533	0.00713369		4.14256	2.13038e+06	0.0273025
	4.13663	499168	0.00677892		4.14333	5.7889e+06	0.171728			4.12623	529161	0.00546416		4.13053	2273571	0.0475976			4.14063	628375	0.00554416		4.14207	2172790	0.0278461
	4.13614	507869	0.00689709		4.14284	5.45889e+06	0.161938			4.12574	538286	0.0055584		4.13004	2.32408e+06	0.048655			4.14014	534192	0.00471318		4.14158	2.20075e+06	0.0282045
	4.13565	478363	0.00649638		4.14235	5.16301e+06	0.153161			4.12525	583317	0.00602338		4.12955	2.38346e+06	0.0498981			4.13965	653181	0.00576302		4.14109	2.20137e+06	0.0282123
	4.13516	442985	0.00601594		4.14186	4.89854e+06	0.145315			4.12476	706552	0.00729593		4.12906	2.42941e+06	0.05086			4.13916	720967	0.00636109		4.1406	2.19432e+06	0.0281221
	4.13468	438676	0.00595742		4.14138	4.65507e+06	0.138093			4.12428	926744	0.00956964		4.12858	2.45023e+06	0.051296			4.13868	615491	0.00543048		4.14012	2197103	0.0281577
	4.13419	434149	0.00589594		4.14089	4.42162e+06	0.131167			4.12379	1.1919e+06	0.0123077		4.12809	2.45605e+06	0.0514179			4.13819	563741	0.00497389		4.13963	2.20617e+06	0.0282738
	4.1337	390907	0.00530869		4.1404	4.19833e+06	0.124543			4.1233	1.49499e+06	0.0154374		4.1276	2.47075e+06	0.0517256			4.1377	666385	0.00587952		4.13914	2.21434e+06	0.0283786
	4.13321	339192	0.00460637		4.13991	3996621	0.11856			4.12281	1.91919e+06	0.0198177		4.12711	2.50981e+06	0.0525432			4.13721	708418	0.00625037		4.13865	2.22297e+06	0.0284893
	4.13272	325244	0.00441695		4.13942	3.8235e+06	0.113424			4.12232	2.44107e+06	0.0252068		4.12662	2.56427e+06	0.0536835			4.13672	594856	0.00524841		4.13816	2.23117e+06	0.0285943
	4.13223	333178	0.0045247		4.13893	3.67088e+06	0.108897			4.12183	2.79601e+06	0.0288719		4.12613	2.61247e+06	0.0546926			4.13623	531389	0.00468845		4.13767	2.23329e+06	0.0286214
	4.13174	324725	0.00440991		4.13844	3.52628e+06	0.104607			4.12134	2.71165e+06	0.0280008		4.12564	2647683	0.0554297			4.13574	623269	0.0054991		4.13718	2234022	0.0286308
	4.13125	310925	0.0042225		4.13795	3.38835e+06	0.100515			4.12085	2.22794e+06	0.023006		4.12515	2.68474e+06	0.0562055			4.13525	693140	0.00611558		4.13669	2.24731e+06	0.0288011
	4.13077	320542	0.0043531		4.13747	3.26291e+06	0.0967943			4.12037	1.6395e+06	0.0169296		4.12467	2.73709e+06	0.0573013			4.13477	639442	0.0056418		4.13621	2.27287e+06	0.0291288
	4.13028	338434	0.00459608		4.13698	3.14796e+06	0.0933841			4.11988	1.16659e+06	0.0120463		4.12418	2.79813e+06	0.0585794			4.13428	620950	0.00547865		4.13572	2.29239e+06	0.0293789
	4.12979	336370	0.00456806		4.13649	3.03434e+06	0.0900137			4.11939	828694	0.00855718		4.12369	2.85004e+06	0.0596661			4.13379	754887	0.00666037		4.13523	2.29781e+06	0.0294484
	4.1293	327710	0.00445045		4.136	2.92189e+06	0.0866777			4.1189	591371	0.00610655		4.1232	2.88096e+06	0.0603134			4.1333	945210	0.00833959		4.13474	2.30416e+06	0.0295297
	4.12881	334934	0.00454856		4.13551	2.82282e+06	0.0837388			4.11841	454150	0.0046896		4.12271	2.88818e+06	0.0604645			4.13281	1.12794e+06	0.00995183		4.13425	2.32166e+06	0.0297541
	4.12832	340576	0.00462517		4.13502	2.74482e+06	0.081425			4.11792	387786	0.00400431		4.12222	2.87434e+06	0.0601748			4.13232	1421838	0.0125449		4.13376	2.33469e+06	0.0299209
	4.12783	325171	0.00441597		4.13453	2.67991e+06	0.0794994			4.11743	339570	0.00350644		4.12173	2.849e+06	0.0596442			4.13183	1.94377e+06	0.0171499		4.13327	2.32664e+06	0.0298178
	4.12734	314924	0.00427681		4.13404	2.61638e+06	0.077615			4.11694	326710	0.00337364		4.12124	2.82708e+06	0.0591854			4.13134	2.67506e+06	0.0236021		4.13278	2310069	0.0296054
	4.12686	335298	0.0045535		4.13356	2.55426e+06	0.0757721			4.11646	413909	0.00427406		4.12076	2.81715e+06	0.0589775			4.13086	3510351	0.0309718		4.1323	2309992	0.0296045
	4.12637	355623	0.00482952		4.13307	2.50034e+06	0.0741724			4.11597	606698	0.00626482		4.12027	2.81427e+06	0.0589172			4.13037	4.22178e+06	0.0372488		4.13181	2.32825e+06	0.0298384
	4.12588	338650	0.00459902		4.13258	2.45259e+06	0.0727561			4.11548	884324	0.00913162		4.11978	2.80971e+06	0.0588218			4.12988	4.4412e+06	0.0391848		4.13132	2347959	0.030091
	4.12539	309394	0.0042017		4.13209	2.40003e+06	0.0711967			4.11499	1.30329e+06	0.0134579		4.11929	2803543	0.0586926			4.12939	3.97232e+06	0.0350478		4.13083	2.36511e+06	0.0303108
	4.1249	313738	0.00426071		4.1316	2.3387e+06	0.0693776			4.1145	1.89985e+06	0.019618		4.1188	2.80278e+06	0.0586766			4.1289	3.10057e+06	0.0273563		4.13034	2.38875e+06	0.0306139
	4.12441	340359	0.00462223		4.13111	2279246	0.0676138			4.11401	2.48802e+06	0.0256915		4.11831	2.8113e+06	0.0588551			4.12841	2.32891e+06	0.020548		4.12985	2.41296e+06	0.0309241
	4.12392	345702	0.00469478		4.13062	2.23399e+06	0.0662713			4.11352	2.73888e+06	0.0282819		4.11782	2.82703e+06	0.0591843			4.12792	1.84554e+06	0.0162832		4.12936	2418555	0.0309958
	4.12343	329393	0.0044733		4.13013	2.20224e+06	0.0653294			4.11303	2.52054e+06	0.0260274		4.11733	2.84625e+06	0.0595866			4.12743	1.50187e+06	0.013251		4.12887	2.40758e+06	0.0308551
	4.12295	323093	0.00438775		4.12965	2.17403e+06	0.0644927			4.11255	2026620	0.0209271		4.11685	2.86632e+06	0.060007			4.12695	1.21793e+06	0.0107458		4.12839	2.40737e+06	0.0308524
	4.12246	327200	0.00444352		4.12916	2145251	0.0636388			4.11206	1526662	0.0157645		4.11636	2.88541e+06	0.0604065			4.12646	1.0838e+06	0.00956233		4.1279	2.42937e+06	0.0311344
	4.12197	319322	0.00433653		4.12867	2.12088e+06	0.062916			4.11157	1.12754e+06	0.011643		4.11587	2.90192e+06	0.0607522			4.12597	1.10709e+06	0.00976786		4.12741	2.4511e+06	0.0314129
	4.12148	307122	0.00417085		4.12818	2.10269e+06	0.0623763			4.11108	823962	0.00850831		4.11538	2.91331e+06	0.0609906			4.12548	1.18082e+06	0.0104184		4.12692	2455533	0.0314697
	4.12099	313920	0.00426317		4.12769	2.08269e+06	0.0617829			4.11059	622886	0.00643199		4.11489	2.91586e+06	0.0610439			4.12499	1.30025e+06	0.0114721		4.12643	2.46234e+06	0.0315569
	4.1205	326575	0.00443503		4.1272	2.05532e+06	0.060971			4.1101	519077	0.00536004		4.1144	2.90883e+06	0.0608969			4.1245	1.56588e+06	0.0138158		4.12594	2.49533e+06	0.0319797
	4.12001	313819	0.0042618		4.12671	2.02946e+06	0.060204			4.10961	458977	0.00473944		4.11391	2.89749e+06	0.0606594			4.12401	2.01699e+06	0.0177959		4.12545	2.5395e+06	0.0325458
	4.11952	284659	0.0038658		4.12622	2017244	0.0598415			4.10912	422128	0.00435894		4.11342	2.88655e+06	0.0604303			4.12352	2.66775e+06	0.0235375		4.12496	2.56217e+06	0.0328363
	4.11903	275967	0.00374775		4.12573	2.01268e+06	0.0597061			4.10864	461456	0.00476504		4.11293	2.87174e+06	0.0601204			4.12303	3.56142e+06	0.0314224		4.12447	2.56459e+06	0.0328674
	4.11855	292282	0.00396932		4.12525	1.99508e+06	0.0591841			4.10815	608054	0.00627882		4.11245	2.84459e+06	0.059552			4.12255	4518632	0.0398679		4.12399	2.57825e+06	0.0330424
	4.11806	307156	0.00417131		4.12476	1.95871e+06	0.0581052			4.10766	831877	0.00859004		4.11196	2.80505e+06	0.0587242			4.12206	5.01386e+06	0.0442373		4.1235	2.61366e+06	0.0334962
	4.11757	313744	0.00426078		4.12427	1.92701e+06	0.0571647			4.10717	1.14344e+06	0.0118072		4.11147	2.76221e+06	0.0578273			4.12157	4.66496e+06	0.0411589		4.12301	2.64835e+06	0.0339408
	4.11708	326294	0.00443121		4.12378	1.92635e+06	0.0571452			4.10668	1.60303e+06	0.016553		4.11098	2.72295e+06	0.0570054			4.12108	3.73322e+06	0.0329382		4.12252	2.66971e+06	0.0342145
	4.11659	341471	0.00463733		4.12329	1.95245e+06	0.0579193			4.10619	2.13947e+06	0.0220924		4.11049	2688638	0.0562871			4.12059	2.80641e+06	0.024761		4.12203	2694553	0.0345329
	4.1161	344695	0.00468111		4.1228	1.97517e+06	0.0585933			4.1057	2.48181e+06	0.0256274		4.11	2.66215e+06	0.0557325			4.1201	2.1258e+06	0.0187559		4.12154	2.73364e+06	0.0350338
	4.11561	345609	0.00469353		4.12231	1.97395e+06	0.0585572			4.10521	2.40295e+06	0.0248131		4.10951	2646643	0.0554079			4.11961	1.57345e+06	0.0138825		4.12105	2.76884e+06	0.035485
	4.11512	362844	0.00492758		4.12182	1.95607e+06	0.0580269			4.10472	1.96865e+06	0.0203284		4.10902	2.63581e+06	0.055181			4.11912	1.13887e+06	0.0100483		4.12056	2.78612e+06	0.0357064
	4.11464	383616	0.00520968		4.12134	1.93997e+06	0.0575493			4.10424	1.44402e+06	0.0149111		4.10854	2.61764e+06	0.0548007			4.11864	945987	0.00834645		4.12008	2804431	0.0359411
	4.11415	382317	0.00519203		4.12085	1.93416e+06	0.0573769			4.10375	1.01716e+06	0.0105033		4.10805	2.59125e+06	0.0542482			4.11815	919512	0.00811286		4.11959	2.84622e+06	0.0364767
	4.11366	368566	0.0050053		4.12036	1937835	0.0574858			4.10326	713108	0.00736362		4.10756	2.56618e+06	0.0537234			4.11766	867253	0.00765177		4.1191	2.89964e+06	0.0371613
	4.11317	372387	0.00505718		4.11987	1.95068e+06	0.0578668			4.10277	507208	0.00523748		4.10707	2.53997e+06	0.0531746			4.11717	836025	0.00737625		4.11861	2.93824e+06	0.037656
	4.11268	391548	0.00531739		4.11938	1.97175e+06	0.0584919			4.10228	385526	0.00398097		4.10658	2.49274e+06	0.0521859			4.11668	1.0042e+06	0.00886004		4.11812	2.96294e+06	0.0379725
	4.11219	398116	0.00540659		4.11889	1.99379e+06	0.0591459			4.10179	309316	0.00319402		4.10609	2.41526e+06	0.050564			4.11619	1.33893e+06	0.0118134		4.11763	2994599	0.0383783
	4.1117	388338	0.0052738		4.1184	2.0084e+06	0.0595791			4.1013	231476	0.00239024		4.1056	2.32751e+06	0.0487268			4.1157	1.7687e+06	0.0156053		4.11714	3.03667e+06	0.0389175
	4.11121	382004	0.00518778		4.11791	2.01624e+06	0.0598116			4.10081	158404	0.0016357		4.10511	2.25235e+06	0.0471534			4.11521	2.52022e+06	0.0222359		4.11665	3.07844e+06	0.0394528
	4.11073	381146	0.00517613		4.11743	2025764	0.0600943			4.10033	127288	0.00131439		4.10463	2.18118e+06	0.0456633			4.11473	3.75534e+06	0.0331334		4.11617	3.12819e+06	0.0400904
	4.11024	373854	0.0050771		4.11694	2.04166e+06	0.0605657			4.09984	129754	0.00133986		4.10414	2.08651e+06	0.0436814			4.11424	4.98087e+06	0.0439462		4.11568	3.20501e+06	0.0410749
	4.10975	370848	0.00503627		4.11645	2.06e+06	0.06111			4.09935	119904	0.00123814		4.10365	1.96574e+06	0.0411531			4.11375	5.40315e+06	0.0476721		4.11519	3295357	0.0422327
	4.10926	392444	0.00532957		4.11596	2.07621e+06	0.0615906			4.09886	85741.5	0.000885375		4.10316	1.84987e+06	0.0387272			4.11326	4875040	0.0430125		4.1147	3.35659e+06	0.0430175
	4.10877	424928	0.00577071		4.11547	2.09295e+06	0.0620872			4.09837	54543	0.000563216		4.10267	1.76249e+06	0.036898			4.11277	3.97814e+06	0.0350991		4.11421	3.37625e+06	0.0432695
	4.10828	435100	0.00590885		4.11498	2.11687e+06	0.062797			4.09788	39327.2	0.000406097		4.10218	1.68796e+06	0.0353378			4.11228	3.18687e+06	0.0281177		4.11372	3393827	0.0434947
	4.10779	424405	0.0057636		4.11449	2149266	0.0637579			4.09739	31322.8	0.000323442		4.10169	1.59439e+06	0.0333788			4.11179	2.49803e+06	0.0220402		4.11323	3.44548e+06	0.0441567
	4.1073	424799	0.00576896		4.114	2.18413e+06	0.0647921			4.0969	31282.2	0.000323024		4.1012	1.48005e+06	0.030985			4.1113	1.88792e+06	0.0166571		4.11274	3.51804e+06	0.0450866
	4.10682	444125	0.00603141		4.11352	2.21695e+06	0.0657658			4.09642	41413	0.000427635		4.10072	1.38008e+06	0.0288923			4.11082	1.52712e+06	0.0134738		4.11226	3.58164e+06	0.0459017
	4.10633	459202	0.00623616		4.11303	2.252e+06	0.0668054			4.09593	42139.5	0.000435137		4.10023	1.32316e+06	0.0277005			4.11033	1.41549e+06	0.0124889		4.11177	3640328	0.0466538
	4.10584	461490	0.00626723		4.11254	2.29599e+06	0.0681105			4.09544	19076	0.000196981		4.09974	1.2928e+06	0.027065			4.10984	1320688	0.0116524		4.11128	3.71846e+06	0.0476551
	4.10535	467128	0.00634381		4.11205	2.34522e+06	0.0695709			4.09495	-5717.25	-5.90369e-05		4.09925	1.24421e+06	0.0260478			4.10935	1.20902e+06	0.0106672		4.11079	3.81573e+06	0.0489017
	4.10486	482149	0.0065478		4.11156	2386375	0.0707918			4.09446	-7562	-7.80859e-05		4.09876	1.1578e+06	0.0242388			4.10886	1289869	0.0113805		4.1103	3.91078e+06	0.0501199
	4.10437	497886	0.00676152		4.11107	2.41467e+06	0.0716311			4.09397	-391.25	-4.04009e-06		4.09827	1.06152e+06	0.0222231			4.10837	1577600	0.0139192		4.10981	4.00006e+06	0.0512641
	4.10388	518834	0.007046		4.11058	2.44456e+06	0.0725177			4.09348	-6708	-6.92675e-05		4.09778	992699	0.0207823			4.10788	1.89898e+06	0.0167547		4.10932	4099662	0.0525406
	4.10339	554501	0.00753037		4.11009	2.49353e+06	0.0739706			4.09299	-14433	-0.000149037		4.09729	951784	0.0199258			4.10739	2369330	0.0209046		4.10883	4212675	0.0539889
	4.10291	586666	0.00796719		4.1096	2.55845e+06	0.0758963			4.09251	-3854.75	-3.98045e-05		4.09681	911414	0.0190806			4.1069	3.28895e+06	0.0290184		4.10834	4327126	0.0554557
	4.10242	587629	0.00798026		4.10912	2.61923e+06	0.0776995			4.09202	10572.8	0.000109175		4.09632	862374	0.0180539			4.10642	4451812	0.0392784		4.10786	4445908	0.056978
	4.10193	569521	0.00773434		4.10863	2.6668e+06	0.0791105			4.09153	6699.75	6.91823e-05		4.09583	824507	0.0172612			4.10593	5.12743e+06	0.0452393		4.10737	4.58581e+06	0.0587709
	4.10144	571717	0.00776417		4.10814	2.71492e+06	0.0805381			4.09104	-3864	-3.99e-05		4.09534	809555	0.0169482			4.10544	4.92031e+06	0.0434119		4.10688	4.74202e+06	0.0607729
	4.10095	599430	0.00814052		4.10765	2.77932e+06	0.0824486			4.09055	-718.75	-7.42188e-06		4.09485	800076	0.0167497			4.10495	4163334	0.0367331		4.10639	4.8872e+06	0.0626335
	4.10046	620356	0.00842471		4.10716	2.8566e+06	0.084741			4.09006	5787.25	5.97597e-05		4.09436	777654	0.0162803			4.10446	3.32077e+06	0.0292992		4.1059	5.01759e+06	0.0643046
	4.09997	624646	0.00848297		4.10667	2.93401e+06	0.0870373			4.08957	-1155	-1.19266e-05		4.09387	749558	0.0156921			4.10397	2518533	0.022221		4.10541	5168672	0.0662408
	4.09948	640238	0.00869471		4.10618	3.01145e+06	0.0893345			4.08908	-8224	-8.49218e-05		4.09338	729896	0.0152805			4.10348	1818392	0.0160437		4.10492	5.36597e+06	0.0687693
	4.09899	680412	0.0092403		4.10569	3.09948e+06	0.0919459			4.08859	2278.25	2.35254e-05		4.09289	712610	0.0149186			4.10299	1406820	0.0124124		4.10443	5.58754e+06	0.0716089
	4.09851	723074	0.00981966		4.10521	3.19877e+06	0.0948915			4.08811	16930	0.000174821		4.09241	683808	0.0143156			4.10251	1271117	0.0112151		4.10395	5799647	0.0743273
	4.09802	756260	0.0102704		4.10472	3.29737e+06	0.0978165			4.08762	17166.8	0.000177266		4.09192	646907	0.0135431			4.10202	1.14089e+06	0.0100661		4.10346	6.00782e+06	0.0769952
	4.09753	800658	0.0108733		4.10423	3.39189e+06	0.10062			4.08713	12877.2	0.000132972		4.09143	614244	0.0128593			4.10153	941965	0.00831096		4.10297	6.24339e+06	0.0800142
	4.09704	867787	0.0117849		4.10374	3.4978e+06	0.103762			4.08664	17063.8	0.000176202		4.09094	585456	0.0122566			4.10104	881871	0.00778075		4.10248	6.51433e+06	0.0834865
	4.09655	935570	0.0127055		4.10325	3.62972e+06	0.107676			4.08615	17874.8	0.000184576		4.09045	556008	0.0116401			4.10055	971742	0.00857368		4.10199	6801854	0.0871714
	4.09606	991564	0.0134659		4.10276	3.78036e+06	0.112144			4.08566	7681	7.93147e-05		4.08996	535888	0.0112189			4.10006	952586	0.00840467		4.1015	7.09884e+06	0.0909775
	4.09557	1069680	0.0145267		4.10227	3.93047e+06	0.116597			4.08517	5618	5.8012e-05		4.08947	535375	0.0112082			4.09957	805610	0.0071079		4.10101	7.41815e+06	0.0950698
	4.09508	1.21274e+06	0.0164695		4.10178	4.07582e+06	0.120909			4.08468	19543.2	0.000201805		4.08898	541699	0.0113405			4.09908	807326	0.00712304		4.10052	7761054	0.0994643
	4.0946	1419488	0.0192773		4.1013	4.23183e+06	0.125537			4.0842	23710	0.000244832		4.0885	536166	0.0112247			4.0986	968266	0.00854301		4.10004	8.10928e+06	0.103927
	4.09411	1676961	0.0227739		4.10081	4.41075e+06	0.130845			4.08371	6430	6.63968e-05		4.08801	526164	0.0110153			4.09811	982300	0.00866684		4.09955	8459707	0.108418
	4.09362	2.07453e+06	0.028173		4.10032	4.60608e+06	0.136639			4.08322	-2787.5	-2.8784e-05		4.08752	530687	0.01111			4.09762	839676	0.00740847		4.09906	8840391	0.113297
	4.09313	2.87311e+06	0.0390181		4.09983	4.80677e+06	0.142593			4.08273	12139	0.000125348		4.08703	540705	0.0113197			4.09713	874073	0.00771195		4.09857	9.27417e+06	0.118856
	4.09264	4.39622e+06	0.0597026		4.09934	5.01903e+06	0.148889			4.08224	19630	0.000202701		4.08654	528208	0.0110581			4.09664	1.0889e+06	0.00960738		4.09808	9.74368e+06	0.124873
	4.09215	6.76434e+06	0.0918627		4.09885	5.2629e+06	0.156124			4.08175	-636	-6.5674e-06		4.08605	492984	0.0103207			4.09615	1.11451e+06	0.00983331		4.09759	10212607	0.130883
	4.09166	9.70978e+06	0.131863		4.09836	5.54855e+06	0.164598			4.08126	-15322.5	-0.000158222		4.08556	463827	0.00971029			4.09566	961858	0.00848648		4.0971	1.06722e+07	0.136773
	4.09117	1.27215e+07	0.172763		4.09787	5.86491e+06	0.173983			4.08077	1579.25	1.63075e-05		4.08507	450522	0.00943175			4.09517	1067649	0.00941987		4.09661	1.11479e+07	0.142869
	4.09069	1.54455e+07	0.209756		4.09739	6.1946e+06	0.183763			4.08029	16988.5	0.000175425		4.08459	433909	0.00908395			4.09469	1.43473e+06	0.0126586		4.09613	11663024	0.149471
	4.0902	1.7941e+07	0.243647		4.0969	6.5339e+06	0.193828			4.0798	-1675.25	-1.72988e-05		4.0841	411333	0.00861132			4.0942	1567469	0.0138298		4.09564	1.22113e+07	0.156498
	4.08971	2.05243e+07	0.278729		4.09641	6.89512e+06	0.204544			4.07931	-25598	-0.000264327		4.08361	408480	0.0085516			4.09371	1.46758e+06	0.0129485		4.09515	12767325	0.163624
	4.08922	2.33956e+07	0.317723		4.09592	7.29584e+06	0.216431			4.07882	-18369.2	-0.000189683		4.08312	428751	0.00897597			4.09322	1.75272e+06	0.0154642		4.09466	1.3314e+07	0.170629
	4.08873	2.64286e+07	0.358912		4.09543	7.7507e+06	0.229925			4.07833	-2424.5	-2.50356e-05		4.08263	434430	0.00909487			4.09273	2.50495e+06	0.0221011		4.09417	1.38551e+07	0.177565
	4.08824	2.922e+07	0.396821		4.09494	8268405	0.245282			4.07784	-13066.8	-0.000134929		4.08214	405793	0.00849535			4.09224	3.074e+06	0.0271219		4.09368	1.44055e+07	0.184618
	4.08775	3.12672e+07	0.424623		4.09445	8.84771e+06	0.262467			4.07735	-31588	-0.000326181		4.08165	379288	0.00794045			4.09175	3.4459e+06	0.0304032		4.09319	1.49681e+07	0.191829
	4.08726	3.22275e+07	0.437664		4.09396	9.47708e+06	0.281137			4.07686	-24900.8	-0.000257128		4.08116	390884	0.00818322			4.09126	4.62237e+06	0.0407832		4.0927	1.55215e+07	0.19892
	4.08678	3.22485e+07	0.437949		4.09348	1.01453e+07	0.300959			4.07638	-8676.75	-8.9597e-05		4.08068	415729	0.00870336			4.09078	7071285	0.06239		4.09222	16034359	0.205494
	4.08629	3.21092e+07	0.436058		4.09299	1.08546e+07	0.322002			4.07589	-9800.25	-0.000101198		4.08019	408197	0.00854567			4.09029	1.02179e+07	0.0901529		4.09173	1.6498e+07	0.211435
	4.0858	32864684	0.446317		4.0925	1.16199e+07	0.344704			4.0754	-9011.5	-9.30536e-05		4.0797	375783	0.00786707			4.0898	1.44468e+07	0.127464		4.09124	16936229	0.217052
	4.08531	3.51718e+07	0.477648		4.09201	1.24524e+07	0.369401			4.07491	16111.8	0.000166371		4.07921	363127	0.00760213			4.08931	2.19865e+07	0.193987		4.09075	17376012	0.222688
	4.08482	3.89196e+07	0.528546		4.09152	1.33492e+07	0.396004			4.07442	34444.5	0.000355677		4.07872	378324	0.00792028			4.08882	3.38274e+07	0.298459		4.09026	1.78132e+07	0.228291
	4.08433	4.35037e+07	0.590799		4.09103	1.42979e+07	0.424146			4.07393	13168	0.000135974		4.07823	387484	0.00811204			4.08833	4.64755e+07	0.410054		4.08977	18220024	0.233505
	4.08384	48388495	0.657137		4.09054	1.52876e+07	0.453507			4.07344	-16659.5	-0.000172028		4.07774	377234	0.00789745			4.08784	5.38844e+07	0.475422		4.08928	1.85824e+07	0.238149
	4.08335	5.33829e+07	0.724963		4.09005	1.63126e+07	0.483912			4.07295	-13847.8	-0.000142993		4.07725	370812	0.00776302			4.08735	5.29034e+07	0.466767		4.08879	1.89142e+07	0.242401
	4.08286	5.8459e+07	0.793899		4.08956	1.7366e+07	0.515162			4.07246	-2157	-2.22734e-05		4.07676	377665	0.00790648			4.08686	4.56557e+07	0.40282		4.0883	1.92301e+07	0.24645
	4.08238	6.33886e+07	0.860846		4.08908	1.8435e+07	0.546873			4.07198	-20093	-0.000207482		4.07628	375808	0.0078676			4.08638	3.67355e+07	0.324117		4.08782	1.95209e+07	0.250176
	4.08189	67538370	0.917201		4.08859	1.95019e+07	0.578522			4.07149	-40749.5	-0.000420783		4.07579	357134	0.00747667			4.08589	2.95662e+07	0.260863		4.08733	1.97662e+07	0.25332
	4.0814	7.00106e+07	0.950775		4.0881	2.05531e+07	0.609708			4.071	-20625.2	-0.000212978		4.0753	347082	0.00726621			4.0854	2.56159e+07	0.226009		4.08684	1.99648e+07	0.255865
	4.08091	7.00963e+07	0.951939		4.08761	2.15884e+07	0.640419			4.07051	12875.8	0.000132956		4.07481	360944	0.00755642			4.08491	2.54467e+07	0.224517		4.08635	2.01382e+07	0.258087
	4.08042	6.7747e+07	0.920034		4.08712	2.26184e+07	0.670973			4.07002	6463.25	6.67401e-05		4.07432	377476	0.00790252			4.08442	2.93798e+07	0.259218		4.08586	2.03047e+07	0.260221
	4.07993	6.3685e+07	0.86487		4.08663	2.36488e+07	0.701542			4.06953	-22840	-0.000235848		4.07383	376223	0.00787628			4.08393	3.75463e+07	0.331271		4.08537	2.0462e+07	0.262237
	4.07944	5.90526e+07	0.80196		4.08614	2.46687e+07	0.731796			4.06904	-22108.8	-0.000228297		4.07334	368056	0.0077053			4.08344	4.96892e+07	0.438408		4.08488	20596078	0.263956
	4.07895	54896486	0.745519		4.08565	2.56577e+07	0.761135			4.06855	-109.25	-1.12813e-06		4.07285	366382	0.00767027			4.08295	6.45469e+07	0.569498		4.08439	2.06981e+07	0.265264
	4.07847	5.18425e+07	0.704045		4.08517	2.6605e+07	0.789237			4.06807	-2764.75	-2.85491e-05		4.07237	358900	0.00751363			4.08247	7.94318e+07	0.700827		4.08391	2.07684e+07	0.266165
	4.07798	50048319	0.679678		4.08468	2.75131e+07	0.816177			4.06758	-21014.5	-0.000216998		4.07188	334531	0.00700346			4.08198	9.10867e+07	0.803658		4.08342	20811422	0.266716
	4.07749	49330044	0.669924		4.08419	28384292	0.84202			4.06709	-13353.5	-0.00013789		4.07139	312631	0.00654499			4.08149	9.72066e+07	0.857654		4.08293	2.08358e+07	0.267028
	4.077	49363386	0.670377		4.0837	2.92095e+07	0.8665			4.0666	5869.5	6.0609e-05		4.0709	316295	0.00662169			4.081	96946408	0.855358		4.08244	2.08556e+07	0.267282
	4.07651	4.98535e+07	0.677033		4.08321	2.99725e+07	0.889135			4.06611	-7438.5	-7.68107e-05		4.07041	336100	0.00703631			4.08051	9.05344e+07	0.798785		4.08195	20880619	0.267602
	4.07602	50544475	0.686416		4.08272	3.06559e+07	0.909407			4.06562	-35491	-0.000366483		4.06992	348206	0.00728974			4.08002	7.94446e+07	0.70094		4.08146	2.0904e+07	0.267902
	4.07553	5.10717e+07	0.693576		4.08223	3.12396e+07	0.926723			4.06513	-25804.2	-0.000266457		4.06943	351554	0.00735983			4.07953	66750380	0.588939		4.08097	2.0908e+07	0.267953
	4.07504	5.08669e+07	0.690795		4.08174	3.17022e+07	0.940447			4.06464	9992.75	0.000103186		4.06894	358981	0.00751533			4.07904	5.5883e+07	0.493056		4.08048	2.08885e+07	0.267703
	4.07456	4.9306e+07	0.669597		4.08126	3.20304e+07	0.95018			4.06416	17710.8	0.000182883		4.06846	366587	0.00767456			4.07856	4.83111e+07	0.426249		4.08	2.08665e+07	0.267421
	4.07407	4.60498e+07	0.625376		4.08077	3.22241e+07	0.955928			4.06367	1826.75	1.88632e-05		4.06797	362750	0.00759423			4.07807	42935399	0.378819		4.07951	20868041	0.267441
	4.07358	4.13405e+07	0.561422		4.08028	3.22901e+07	0.957885			4.06318	9306.75	9.61024e-05		4.06748	356929	0.00747236			4.07758	38054940	0.335759		4.07902	2.08954e+07	0.267792
	4.07309	3.6015e+07	0.489099		4.07979	3.2235e+07	0.956249			4.06269	30104.5	0.000310862		4.06699	367309	0.00768967			4.07709	3.35541e+07	0.296048		4.07853	20930017	0.268236
	4.0726	3.11331e+07	0.422802		4.0793	3.20698e+07	0.951351			4.0622	14799.8	0.000152824		4.0665	384752	0.00805483			4.0766	31197470	0.275255		4.07804	2.09647e+07	0.268679
	4.07211	2.74008e+07	0.372115		4.07881	3.18144e+07	0.943772			4.06171	-21332.2	-0.000220279		4.06601	380563	0.00796715			4.07611	3.32154e+07	0.293059		4.07755	2.1019e+07	0.269376
	4.07162	24840511	0.337345		4.07832	3.14876e+07	0.934081			4.06122	-16465.8	-0.000170027		4.06552	351068	0.00734966			4.07562	4.01847e+07	0.354549		4.07706	21117365	0.270637
	4.07113	2.30287e+07	0.31274		4.07783	3.10994e+07	0.922563			4.06073	22229	0.000229539		4.06503	326179	0.00682862			4.07513	4.93623e+07	0.435524		4.07657	2.12609e+07	0.272477
	4.07065	2.1628e+07	0.293717		4.07735	3.06572e+07	0.909446			4.06025	26950.5	0.000278293		4.06455	328835	0.00688422			4.07465	5.54142e+07	0.48892		4.07609	2.14328e+07	0.274679
	4.07016	20609515	0.279886		4.07686	3.01782e+07	0.895235			4.05976	-7688.5	-7.93922e-05		4.06406	349893	0.00732506			4.07416	5.42028e+07	0.478231		4.0756	2.16249e+07	0.277142
	4.06967	2.00129e+07	0.271785		4.07637	2.9682e+07	0.880517			4.05927	-16284.2	-0.000168153		4.06357	369374	0.00773291			4.07367	4.63235e+07	0.408712		4.07511	2.18474e+07	0.279993
	4.06918	1.97086e+07	0.267651		4.07588	29174151	0.865451			4.05878	17312.5	0.000178771		4.06308	381239	0.0079813			4.07318	36235149	0.319703		4.07462	22112199	0.283386
	4.06869	19500523	0.264826		4.07539	2.86447e+07	0.849745			4.05829	36650.8	0.000378459		4.06259	389160	0.00814713			4.07269	2.80395e+07	0.247393		4.07413	2.24173e+07	0.287296
	4.0682	19304626	0.262165		4.0749	2.80863e+07	0.833178			4.0578	20378.8	0.000210433		4.0621	395183	0.00827323			4.0722	23090434	0.203727		4.07364	2.27501e+07	0.291562
	4.06771	1.9071e+07	0.258992		4.07441	2.75048e+07	0.815928			4.05731	11428	0.000118007		4.06161	400421	0.00838287			4.07171	2.11795e+07	0.186867		4.07315	23100057	0.296046
	4.06722	18643804	0.253191		4.07392	2.69107e+07	0.798305			4.05682	24327.5	0.000251208		4.06112	403959	0.00845695			4.07122	2.17975e+07	0.192319		4.07266	2.34669e+07	0.300747
	4.06673	17895924	0.243035		4.07343	2.63061e+07	0.78037			4.05634	22050.2	0.000227693		4.06063	397870	0.00832948			4.07073	2.34213e+07	0.206646		4.07217	23860539	0.305793
	4.06625	16970385	0.230465		4.07295	2.56849e+07	0.761943			4.05585	883.5	9.12311e-06		4.06015	377919	0.00791179			4.07025	23487171	0.207227		4.07169	24289050	0.311284
	4.06576	1.62123e+07	0.22017		4.07246	2.50434e+07	0.742913			4.05536	1999.75	2.06496e-05		4.05966	360323	0.00754343			4.06976	2.07119e+07	0.182741		4.0712	2.4741e+07	0.317076
	4.06527	15844762	0.215179		4.07197	2.43878e+07	0.723465			4.05487	23377	0.000241393		4.05917	368664	0.00771804			4.06927	1.65818e+07	0.146301		4.07071	2.51861e+07	0.322781
	4.06478	15843155	0.215157		4.07148	2.3734e+07	0.70407			4.05438	16348	0.000168811		4.05868	399430	0.00836213			4.06878	1.33731e+07	0.117991		4.07022	2.56038e+07	0.328134
	4.06429	1.61286e+07	0.219034		4.07099	2.30996e+07	0.68525			4.05389	-16170.8	-0.000166981		4.05819	420686	0.00880714			4.06829	1.15799e+07	0.10217		4.06973	2.60053e+07	0.33328
	4.0638	1.67138e+07	0.226981		4.0705	22493776	0.667278			4.0534	-16790.8	-0.000173383		4.0577	413496	0.00865659			4.0678	1.0522e+07	0.0928357		4.06924	26410750	0.338476
	4.06331	1.75752e+07	0.238679		4.07001	2.1916e+07	0.650137			4.05291	16958.8	0.000175118		4.05721	395682	0.00828367			4.06731	10545940	0.0930469		4.06875	2.68084e+07	0.343571
	4.06282	1.84955e+07	0.251177		4.06952	21367127	0.633856			4.05242	22891.2	0.000236377		4.05672	393217	0.00823206			4.06682	1.28111e+07	0.113032		4.06826	2.71581e+07	0.348054
	4.06234	19154723	0.26013		4.06904	2.08575e+07	0.618738			4.05194	-9827.5	-0.00010148		4.05624	405900	0.00849758			4.06634	1.70151e+07	0.150124		4.06778	2.74402e+07	0.351669
	4.06185	1.93812e+07	0.263205		4.06855	2.03976e+07	0.605096			4.05145	-21447.8	-0.000221472		4.05575	416228	0.0087138			4.06585	20875508	0.184185		4.06729	2.76757e+07	0.354687
	4.06136	19294244	0.262024		4.06806	1.99843e+07	0.592835			4.05096	1451.25	1.49857e-05		4.05526	417426	0.00873887			4.06536	2.22711e+07	0.196498		4.0668	2.78878e+07	0.357405
	4.06087	1.92246e+07	0.261078		4.06757	1.9606e+07	0.581612			4.05047	636.75	6.57514e-06		4.05477	415403	0.00869653			4.06487	2.10242e+07	0.185497		4.06631	28064088	0.359665
	4.06038	19484823	0.264613		4.06708	1.92606e+07	0.571366			4.04998	-35496	-0.000366535		4.05428	413240	0.00865125			4.06438	1.83948e+07	0.162297		4.06582	2.81781e+07	0.361126
	4.05989	2.0147e+07	0.273605		4.06659	1.89576e+07	0.562377			4.04949	-41496	-0.000428492		4.05379	410654	0.00859712			4.06389	1.56926e+07	0.138456		4.06533	28228388	0.36177
	4.0594	21007367	0.285289		4.0661	1.86998e+07	0.55473			4.049	2368.75	2.44599e-05		4.0533	411727	0.00861958			4.0634	13789698	0.121667		4.06484	2.8232e+07	0.361816
	4.05891	2.17862e+07	0.295867		4.06561	18475706	0.548082			4.04851	28607	0.000295399		4.05281	418103	0.00875306			4.06291	1.3413e+07	0.118343		4.06435	2.81913e+07	0.361295
	4.05843	2.23422e+07	0.303417		4.06513	1.82751e+07	0.542131			4.04803	4655.75	4.80757e-05		4.05233	421409	0.00882227			4.06243	1.52906e+07	0.134909		4.06387	28094622	0.360056
	4.05794	22657005	0.307692		4.06464	1.81019e+07	0.536992			4.04754	-12947.2	-0.000133695		4.05184	417520	0.00874086			4.06194	19727949	0.17406		4.06338	2.79439e+07	0.358124
	4.05745	2.26819e+07	0.30803		4.06415	1.79603e+07	0.532793			4.04705	8457.5	8.7333e-05		4.05135	420774	0.00880898			4.06145	2.57826e+07	0.22748		4.06289	2.77528e+07	0.355675
	4.05696	2.23456e+07	0.303463		4.06366	1.7839e+07	0.529194			4.04656	19022	0.000196423		4.05086	445644	0.00932962			4.06096	30938626	0.272972		4.0624	2.75172e+07	0.352655
	4.05647	2.17398e+07	0.295236		4.06317	1.77216e+07	0.525712			4.04607	-9185	-9.48452e-05		4.05037	479672	0.010042			4.06047	3.24037e+07	0.285898		4.06191	2.72161e+07	0.348796
	4.05598	2.1169e+07	0.287484		4.06268	1.76096e+07	0.522389			4.04558	-25237.2	-0.000260602		4.04988	496515	0.0103946			4.05998	2.94216e+07	0.259587		4.06142	2.68496e+07	0.3441
	4.05549	20930624	0.284247		4.06219	1.7517e+07	0.519642			4.04509	-1091	-1.12658e-05		4.04939	495341	0.01037			4.05949	24021559	0.211942		4.06093	26446835	0.338938
	4.055	2.10932e+07	0.286455		4.0617	1.74425e+07	0.517433			4.0446	12521.8	0.000129301		4.0489	503062	0.0105317			4.059	1.90175e+07	0.167792		4.06044	2.60234e+07	0.333512
	4.05452	21518768	0.292234		4.06122	1.73632e+07	0.51508			4.04412	-12122.2	-0.000125176		4.04842	530784	0.011112			4.05852	1.56556e+07	0.138129		4.05996	2.55559e+07	0.32752
	4.05403	22008936	0.298891		4.06073	1.72639e+07	0.512133			4.04363	-23493.8	-0.000242599		4.04793	552421	0.011565			4.05803	13721335	0.121063		4.05947	2.50172e+07	0.320616
	4.05354	2.23457e+07	0.303465		4.06024	1.71582e+07	0.508999			4.04314	5978.5	6.17346e-05		4.04744	542962	0.011367			4.05754	1.33025e+07	0.117368		4.05898	2.44185e+07	0.312944
	4.05305	2.22599e+07	0.302299		4.05975	1.70678e+07	0.506315			4.04265	21768.8	0.000224786		4.04695	519325	0.0108721			4.05705	1.52937e+07	0.134936		4.05849	23794283	0.304943
	4.05256	2.15065e+07	0.292067		4.05926	1.6988e+07	0.503949			4.04216	-7184.75	-7.41904e-05		4.04646	519112	0.0108677			4.05656	2.00355e+07	0.176773		4.058	2.31587e+07	0.296798
	4.05207	2.00532e+07	0.272331		4.05877	1.68944e+07	0.501171			4.04167	-25912.8	-0.000267578		4.04597	547220	0.0114561			4.05607	26158595	0.230797		4.05751	2.25003e+07	0.28836
	4.05158	18204578	0.247226		4.05828	1.67782e+07	0.497724			4.04118	-24.5	-2.52989e-07		4.04548	569882	0.0119306			4.05558	3.10605e+07	0.274047		4.05702	2.18126e+07	0.279547
	4.05109	1.65164e+07	0.224299		4.05779	1.66571e+07	0.494133			4.04069	16254.8	0.000167848		4.04499	563593	0.0117989			4.05509	3.24216e+07	0.286055		4.05653	2.11055e+07	0.270484
	4.0506	15510986	0.210646		4.0573	1.6544e+07	0.490777			4.04021	-13725.2	-0.000141728		4.04451	545091	0.0114116			4.0546	2.96059e+07	0.261213		4.05604	2.03858e+07	0.261261
	4.05012	1.53637e+07	0.208645		4.05682	16424084	0.48722			4.03972	-35235	-0.00036384		4.04402	541472	0.0113358			4.05412	2.40823e+07	0.212478		4.05556	1.96471e+07	0.251794
	4.04963	1.58185e+07	0.214823		4.05633	1.62789e+07	0.482914			4.03923	-6400	-6.6087e-05		4.04353	550905	0.0115333			4.05363	1.83234e+07	0.161668		4.05507	1.88852e+07	0.242029
	4.04914	1.6456e+07	0.22348		4.05584	1.61186e+07	0.478157			4.03874	22170.8	0.000228937		4.04304	552949	0.0115761			4.05314	1.39062e+07	0.122695		4.05458	18113417	0.232138
	4.04865	1.70703e+07	0.231822		4.05535	1.59693e+07	0.47373			4.03825	6687	6.90506e-05		4.04255	546254	0.0114359			4.05265	10819041	0.0954564		4.05409	1.73547e+07	0.222415
	4.04816	1.77583e+07	0.241165		4.05486	1.58353e+07	0.469754			4.03776	-8037	-8.29908e-05		4.04206	551363	0.0115429			4.05216	8647538	0.0762973		4.0536	16623087	0.213039
	4.04767	1.86662e+07	0.253495		4.05437	1.56963e+07	0.465629			4.03727	16589.5	0.000171305		4.04157	576579	0.0120708			4.05167	7631227	0.0673303		4.05311	1.59166e+07	0.203985
	4.04718	1.97567e+07	0.268305		4.05388	1.55457e+07	0.461162			4.03678	32846	0.000339171		4.04108	604199	0.012649			4.05118	8.02509e+06	0.0708054		4.05262	15225738	0.19513
	4.04669	2.08621e+07	0.283317		4.05339	1.54063e+07	0.457028			4.03629	2056.5	2.12356e-05		4.04059	618659	0.0129517			4.05069	9.34012e+06	0.0824079		4.05213	1.45471e+07	0.186433
	4.04621	21850080	0.296734		4.05291	1.52975e+07	0.453801			4.03581	-25079.5	-0.000258973		4.04011	629524	0.0131792			4.05021	1.1289e+07	0.0996025		4.05165	13889669	0.178008
	4.04572	2.26345e+07	0.307387		4.05242	1.52086e+07	0.451162			4.03532	-6325.75	-6.53203e-05		4.03962	652751	0.0136655			4.04972	1.48432e+07	0.130961		4.05116	13265552	0.170009
	4.04523	2.30901e+07	0.313574		4.05193	1.51209e+07	0.448562			4.03483	8808	9.09523e-05		4.03913	682517	0.0142886			4.04923	2.09225e+07	0.184599		4.05067	1.26768e+07	0.162464
	4.04474	2.30922e+07	0.313602		4.05144	1.504e+07	0.446163			4.03434	-21153	-0.000218428		4.03864	699093	0.0146356			4.04874	2.81097e+07	0.248012		4.05018	1.21173e+07	0.155293
	4.04425	22667278	0.307832		4.05095	1.49818e+07	0.444435			4.03385	-42544.2	-0.000439316		4.03815	698321	0.0146195			4.04825	33001758	0.291175		4.04969	1.15875e+07	0.148503
	4.04376	2.20431e+07	0.299355		4.05046	1.494e+07	0.443195			4.03336	-8924.75	-9.21578e-05		4.03766	696095	0.0145729			4.04776	3.32355e+07	0.293237		4.0492	1.10966e+07	0.142212
	4.04327	2.15287e+07	0.29237		4.04997	1.48931e+07	0.441804			4.03287	24990.5	0.000258054		4.03717	704622	0.0147514			4.04727	2.94194e+07	0.259567		4.04871	1.06464e+07	0.136442
	4.04278	2.13549e+07	0.290009		4.04948	1.4838e+07	0.44017			4.03238	5526.25	5.70646e-05		4.03668	719112	0.0150547			4.04678	2.39938e+07	0.211697		4.04822	1.02256e+07	0.131049
	4.0423	21584422	0.293126		4.049	1.47892e+07	0.438722			4.0319	-18906	-0.000195225		4.0362	730325	0.0152895			4.0463	1.90857e+07	0.168394		4.04774	9826722	0.125938
	4.04181	2.20951e+07	0.300061		4.04851	1.47429e+07	0.437349			4.03141	3568.25	3.68461e-05		4.03571	738289	0.0154562			4.04581	1.57135e+07	0.13864		4.04725	9456174	0.121189
	4.04132	22623786	0.307241		4.04802	1.46703e+07	0.435193			4.03092	24446.2	0.000252434		4.03522	749085	0.0156822			4.04532	14200998	0.125295		4.04676	9.11961e+06	0.116875
	4.04083	22856482	0.310401		4.04753	1.45551e+07	0.431776			4.03043	-6942.5	-7.16889e-05		4.03473	765919	0.0160346			4.04483	1.4749e+07	0.130131		4.04627	8.81084e+06	0.112918
	4.04034	22508731	0.305679		4.04704	1.44153e+07	0.427629			4.02994	-36146.5	-0.000373252		4.03424	787020	0.0164764			4.04434	1.77127e+07	0.156279		4.04578	8.52656e+06	0.109275
	4.03985	2.13809e+07	0.290363		4.04655	1.42722e+07	0.423385			4.02945	-4034	-4.16555e-05		4.03375	807594	0.0169071			4.04385	2.31491e+07	0.204244		4.04529	8.27716e+06	0.106079
	4.03936	19447145	0.264101		4.04606	1.41177e+07	0.418801			4.02896	36983.8	0.000381898		4.03326	823188	0.0172336			4.04336	29650398	0.261606		4.0448	8.06628e+06	0.103376
	4.03887	16955152	0.230258		4.04557	1.39282e+07	0.41318			4.02847	20259	0.000209196		4.03277	835206	0.0174852			4.04287	3.41166e+07	0.301011		4.04431	7872303	0.10089
	4.03839	1.43737e+07	0.195201		4.04509	1.36964e+07	0.406302			4.02799	-11212.2	-0.000115779		4.03229	850640	0.0178083			4.04239	3.38494e+07	0.298653		4.04383	7.6708e+06	0.0983076
	4.0379	12130084	0.164732		4.0446	1.34311e+07	0.398434			4.0275	5533.25	5.71369e-05		4.0318	871085	0.0182363			4.0419	2.90452e+07	0.256266		4.04334	7467346	0.0957002
	4.03741	1.03712e+07	0.140846		4.04411	1.31388e+07	0.389762			4.02701	29249	0.000302028		4.03131	887498	0.0185799			4.04141	2.24216e+07	0.197826		4.04285	7.28765e+06	0.0933973
	4.03692	8.99371e+06	0.122139		4.04362	1.28203e+07	0.380315			4.02652	1217.75	1.25746e-05		4.03082	894543	0.0187274			4.04092	1.6396e+07	0.144662		4.04236	7.14147e+06	0.0915239
	4.03643	7.85711e+06	0.106703		4.04313	1.24778e+07	0.370154			4.02603	-31674.8	-0.000327077		4.03033	903646	0.018918			4.04043	1.15515e+07	0.101919		4.04187	7.01753e+06	0.0899355
	4.03594	6.89984e+06	0.0937029		4.04264	1.21072e+07	0.35916			4.02554	-6450.75	-6.66111e-05		4.02984	928915	0.019447			4.03994	7.73881e+06	0.0682796		4.04138	6907779	0.0885289
	4.03545	6089802	0.0827022		4.04215	1.16938e+07	0.346896			4.02505	29324	0.000302802		4.02935	965166	0.0202059			4.03945	5.18577e+06	0.0457541		4.04089	6.81168e+06	0.0872973
	4.03496	5.37776e+06	0.0730324		4.04166	11233530	0.333243			4.02456	9318	9.62186e-05		4.02886	995162	0.0208339			4.03896	3.9068e+06	0.0344697		4.0404	6.71937e+06	0.0861142
	4.03448	4.73393e+06	0.0642888		4.04118	1.07508e+07	0.318924			4.02408	-19695.5	-0.000203378		4.02838	1.01444e+06	0.0212374			4.03848	3.15878e+06	0.0278699		4.03992	6.61791e+06	0.084814
	4.03399	4.16732e+06	0.0565941		4.04069	1.02758e+07	0.304833			4.02359	8458.75	8.73459e-05		4.02789	1.03099e+06	0.021584			4.03799	2.32924e+06	0.0205509		4.03943	6516467	0.0835139
	4.0335	3.67903e+06	0.0499628		4.0402	9.80959e+06	0.291001			4.0231	41832	0.000431961		4.0274	1.04455e+06	0.0218678			4.0375	1.66439e+06	0.0146849		4.03894	6438707	0.0825174
	4.03301	3238169	0.0439758		4.03971	9.33408e+06	0.276895			4.02261	8414.75	8.68915e-05		4.02691	1.04983e+06	0.0219783			4.03701	1.49859e+06	0.0132221		4.03845	6.38504e+06	0.0818296
	4.03252	2.82238e+06	0.0383292		4.03922	8.85208e+06	0.262597			4.02212	-35519.2	-0.000366775		4.02642	1.06012e+06	0.0221939			4.03652	1.47751e+06	0.0130361		4.03796	6.32888e+06	0.0811099
	4.03203	2442444	0.0331695		4.03873	8.39102e+06	0.248919			4.02163	-5754.75	-5.94241e-05		4.02593	1.09803e+06	0.0229875			4.03603	1.18471e+06	0.0104527		4.03747	6.25863e+06	0.0802095
	4.03154	2.11046e+06	0.0286609		4.03824	7.96495e+06	0.23628			4.02114	45725	0.000472161		4.02544	1154431	0.0241682			4.03554	871995	0.00769362		4.03698	6.19692e+06	0.0794187
	4.03105	1.81844e+06	0.0246952		4.03775	7.5586e+06	0.224226			4.02065	25791	0.00026632		4.02495	1.18704e+06	0.0248508			4.03505	893165	0.0078804		4.03649	6.16527e+06	0.079013
	4.03056	1.56121e+06	0.0212019		4.03726	7.15799e+06	0.212342			4.02016	-21801.5	-0.000225124		4.02446	1.17722e+06	0.0246453			4.03456	990930	0.00874298		4.036	6153155	0.0788578
	4.03008	1.3461e+06	0.0182807		4.03678	6.77319e+06	0.200927			4.01968	-875.75	-9.04308e-06		4.02398	1.16148e+06	0.0243158			4.03408	806972	0.00711992		4.03552	6.13772e+06	0.0786599
	4.02959	1.16707e+06	0.0158493		4.03629	6.41714e+06	0.190364			4.01919	50951.5	0.00052613		4.02349	1182994	0.0247662			4.03359	573316	0.00505837		4.03503	6.11372e+06	0.0783523
	4.0291	1.00149e+06	0.0136007		4.0358	6.08234e+06	0.180433			4.0187	36275.8	0.000374587		4.023	1.23475e+06	0.0258496			4.0331	639090	0.0056387		4.03454	6.08877e+06	0.0780326
	4.02861	845436	0.0114814		4.03531	5.75759e+06	0.170799			4.01821	-11353.8	-0.00011724		4.02251	1.27945e+06	0.0267854			4.03261	786435	0.00693872		4.03405	6.06849e+06	0.0777728
	4.02812	722071	0.00980604		4.03482	5.45343e+06	0.161776			4.01772	7140	7.37283e-05		4.02202	1.30783e+06	0.0273796			4.03212	664102	0.00585937		4.03356	6.06234e+06	0.077694
	4.02763	642930	0.00873127		4.03433	5189258	0.153939			4.01723	62427	0.000644627		4.02153	1.3422e+06	0.0280993			4.03163	462739	0.00408275		4.03307	6083979	0.0779712
	4.02714	588622	0.00799375		4.03384	4.96139e+06	0.14718			4.01674	54697	0.000564806		4.02104	1.3908e+06	0.0291166			4.03114	518704	0.00457653		4.03258	6.12695e+06	0.0785219
	4.02665	538804	0.00731719		4.03335	4744005	0.140731			4.01625	9361	9.66626e-05		4.02055	1.43497e+06	0.0300414			4.03065	652246	0.00575476		4.03209	6.15927e+06	0.0789362
	4.02617	494091	0.00670997		4.03287	4.52137e+06	0.134126			4.01577	24838	0.00025648		4.02007	1.46403e+06	0.0306498			4.03017	535858	0.00472788		4.03161	6.1641e+06	0.078998
	4.02568	458022	0.00622015		4.03238	4.30386e+06	0.127674			4.01528	75971.2	0.000784486		4.01958	1491872	0.0312326			4.02968	344941	0.00304342		4.03112	6168462	0.079054
	4.02519	424374	0.00576318		4.03189	4.1105e+06	0.121938			4.01479	63256.5	0.000653193		4.01909	1531251	0.032057			4.02919	408589	0.00360498		4.03063	6.20737e+06	0.0795527
	4.0247	393910	0.00534947		4.0314	3.94796e+06	0.117116			4.0143	11519.8	0.000118954		4.0186	1.57617e+06	0.0329973			4.0287	560336	0.00494384		4.03014	6274430	0.080412
	4.02421	378924	0.00514596		4.03091	3.80971e+06	0.113015			4.01381	22498	0.000232317		4.01811	1.61872e+06	0.0338881			4.02821	466490	0.00411585		4.02965	6335443	0.081194
	4.02372	379902	0.00515923		4.03042	3.68553e+06	0.109331			4.01332	73211.8	0.000755992		4.01762	1.66354e+06	0.0348265			4.02772	279015	0.00246175		4.02916	6.37951e+06	0.0817587
	4.02323	380014	0.00516075		4.02993	3.56688e+06	0.105811			4.01283	62488.2	0.00064526		4.01713	1716191	0.0359287			4.02723	333783	0.00294497		4.02867	6.4264e+06	0.0823597
	4.02274	371804	0.00504926		4.02944	3.44865e+06	0.102304			4.01234	15580.8	0.000160888		4.01664	1.77256e+06	0.0371087			4.02674	496385	0.0043796		4.02818	6.48896e+06	0.0831614
	4.02226	367139	0.00498591		4.02896	3.33096e+06	0.0988129			4.01186	35233.8	0.000363827		4.01616	1.82673e+06	0.0382428			4.02626	434627	0.00383471		4.0277	6.55794e+06	0.0840454
	4.02177	372851	0.00506348		4.02847	3.21841e+06	0.0954741			4.01137	90535.8	0.000934881		4.01567	1876753	0.0392901			4.02577	268170	0.00236606		4.02721	6.62449e+06	0.0848984
	4.02128	379420	0.00515269		4.02798	3.11663e+06	0.0924549			4.01088	69742	0.000720163		4.01518	1.92064e+06	0.040209			4.02528	321641	0.00283784		4.02672	6.6919e+06	0.0857622
	4.02079	382182	0.0051902		4.02749	3.02923e+06	0.089862			4.01039	3990	4.12011e-05		4.01469	1961848	0.0410716			4.02479	482231	0.00425473		4.02623	6762781	0.0866706
	4.0203	391619	0.00531836		4.027	2.95499e+06	0.0876598			4.0099	14846.2	0.000153304		4.0142	2018156	0.0422504			4.0243	426737	0.0037651		4.02574	6836615	0.0876169
	4.01981	414225	0.00562536		4.02651	2.88681e+06	0.0856372			4.00941	76790.8	0.000792949		4.01371	2104131	0.0440503			4.02381	259208	0.002287		4.02525	6.92111e+06	0.0886998
	4.01932	443526	0.00602328		4.02602	2.81758e+06	0.0835835			4.00892	65361.8	0.000674932		4.01322	2.202e+06	0.0460992			4.02332	302318	0.00266735		4.02476	7.02488e+06	0.0900297
	4.01883	476130	0.00646605		4.02553	2.74954e+06	0.0815651			4.00843	5229.75	5.40029e-05		4.01273	2.27449e+06	0.0476168			4.02283	463804	0.00409214		4.02427	7138362	0.091484
	4.01835	515766	0.00700433		4.02505	2.69227e+06	0.0798663			4.00795	23682.5	0.000244548		4.01225	2.3153e+06	0.0484712			4.02235	427902	0.00377539		4.02379	7243978	0.0928376
	4.01786	557135	0.00756614		4.02456	2.64846e+06	0.0785665			4.00746	90523.8	0.000934757		4.01176	2.36313e+06	0.0494726			4.02186	283547	0.00250174		4.0233	7346359	0.0941497
	4.01737	588461	0.00799156		4.02407	2608892	0.0773927			4.00697	66412.5	0.000685782		4.01127	2452063	0.0513343			4.02137	344952	0.00304351		4.02281	7.46926e+06	0.0957248
	4.01688	613906	0.00833712		4.02358	2.56734e+06	0.07616			4.00648	-16745.2	-0.000172913		4.01078	2.56954e+06	0.0537937			4.02088	525190	0.00463375		4.02232	7.61969e+06	0.0976526
	4.01639	649225	0.00881677		4.02309	2.53199e+06	0.0751114			4.00599	-992.25	-1.02461e-05		4.01029	2.68095e+06	0.0561261			4.02039	506370	0.0044677		4.02183	7.77838e+06	0.0996864
	4.0159	692005	0.00939773		4.0226	2.51244e+06	0.0745314			4.0055	92146	0.000951508		4.0098	2.77744e+06	0.0581461			4.0199	369542	0.00326047		4.02134	7.93069e+06	0.101638
	4.01541	722790	0.0098158		4.02211	2.50135e+06	0.0742025			4.00501	94069.8	0.000971373		4.00931	2877488	0.0602407			4.01941	434264	0.00383151		4.02085	8.08385e+06	0.103601
	4.01492	738154	0.0100245		4.02162	2.48165e+06	0.0736182			4.00452	15796.2	0.000163114		4.00882	2.99256e+06	0.0626496			4.01892	620996	0.00547905		4.02036	8247934	0.105704
	4.01443	751047	0.0101996		4.02113	2.45014e+06	0.0726833			4.00403	32033.2	0.000330778		4.00833	3.11346e+06	0.0651807			4.01843	600675	0.00529976		4.01987	8.4231e+06	0.107949
	4.01395	753564	0.0102337		4.02065	2.42191e+06	0.0718459			4.00355	137774	0.00142267		4.00785	3.22783e+06	0.0675752			4.01795	447058	0.0039444		4.01939	8.61328e+06	0.110386
	4.01346	717367	0.00974216		4.02016	2410111	0.0714959			4.00306	148312	0.00153149		4.00736	3.33571e+06	0.0698337			4.01746	508436	0.00448593		4.0189	8.82828e+06	0.113142
	4.01297	645040	0.00875993		4.01967	2.41144e+06	0.0715354			4.00257	58342.5	0.00060245		4.00687	3.44929e+06	0.0722115			4.01697	744054	0.00656479		4.01841	9.062e+06	0.116137
	4.01248	584071	0.00793194		4.01918	2.4143e+06	0.0716203			4.00208	58648.2	0.000605607		4.00638	3.58595e+06	0.0750724			4.01648	821406	0.00724727		4.01792	9.29178e+06	0.119082
	4.01199	568590	0.00772171		4.01869	2.41272e+06	0.0715734			4.00159	163866	0.0016921		4.00589	3755387	0.0786196			4.01599	769732	0.00679135		4.01743	9511541	0.121898
	4.0115	579682	0.00787234		4.0182	2408443	0.0714464			4.0011	181242	0.00187152		4.0054	3.94579e+06	0.0826057			4.0155	890470	0.00785662		4.01694	9.74348e+06	0.124871
	4.01101	587091	0.00797295		4.01771	2.4054e+06	0.0713561			4.00061	94343.5	0.0009742		4.00491	4.13189e+06	0.0865018			4.01501	1103718	0.00973811		4.01645	1.00042e+07	0.128213
	4.01052	598008	0.00812122		4.01722	2.40568e+06	0.0713645			4.00012	101969	0.00105294		4.00442	4.30632e+06	0.0901535			4.01452	1.04629e+06	0.00923143		4.01596	10283980	0.131798
	4.01004	633142	0.00859836		4.01674	2.40788e+06	0.0714296			3.99964	216842	0.00223913		4.00394	4.49252e+06	0.0940516			4.01404	765866	0.00675724		4.01548	1.0575e+07	0.135528
	4.00955	680855	0.00924632		4.01625	2.40929e+06	0.0714716			3.99915	223670	0.00230964		4.00345	4.71608e+06	0.0987318			4.01355	656509	0.00579238		4.01499	1.08946e+07	0.139624
	4.00906	712682	0.00967854		4.01576	2.41325e+06	0.071589			3.99866	111515	0.00115152		4.00296	4.97427e+06	0.104137			4.01306	739000	0.0065202		4.0145	1.12546e+07	0.144237
	4.00857	729377	0.00990526		4.01527	2430608	0.072104			3.99817	124583	0.00128646		4.00247	5.24637e+06	0.109834			4.01257	670479	0.00591564		4.01401	1.16312e+07	0.149063
	4.00808	755805	0.0102642		4.01478	2.46614e+06	0.0731581			3.99768	288613	0.00298024		4.00198	5.52237e+06	0.115612			4.01208	450217	0.00397227		4.01352	1.19959e+07	0.153738
	4.00759	797264	0.0108272		4.01429	2506311	0.0743497			3.99719	339534	0.00350606		4.00149	5.80731e+06	0.121577			4.01159	433992	0.00382911		4.01303	1.23613e+07	0.15842
	4.0071	832411	0.0113045		4.0138	2.53192e+06	0.0751093			3.9967	240287	0.00248122		4.001	6.10909e+06	0.127895			4.0111	632901	0.00558409		4.01254	1.27636e+07	0.163576
	4.00661	847207	0.0115054		4.01331	2.54374e+06	0.0754601			3.99621	280650	0.00289801		4.00051	6.43981e+06	0.134819			4.01061	682421	0.006021		4.01205	1.32085e+07	0.169278
	4.00613	848795	0.011527		4.01283	2.56373e+06	0.076053			3.99573	517966	0.00534857		4.00003	6.81943e+06	0.142766			4.01013	553140	0.00488036		4.01157	1.36659e+07	0.17514
	4.00564	845727	0.0114853		4.01234	2.60704e+06	0.0773379			3.99524	648767	0.00669923		3.99954	7.25833e+06	0.151954			4.00964	611650	0.00539659		4.01108	1.41185e+07	0.18094
	4.00515	838961	0.0113935		4.01185	2.66418e+06	0.0790327			3.99475	616310	0.00636408		3.99905	7.74239e+06	0.162088			4.00915	905928	0.00799301		4.01059	1.45843e+07	0.186909
	4.00466	835953	0.0113526		4.01136	2.71663e+06	0.0805888			3.99426	763114	0.00787999		3.99856	8.25339e+06	0.172786			4.00866	1.06632e+06	0.00940816		4.0101	1.50854e+07	0.193332
	4.00417	852618	0.0115789		4.01087	2.76033e+06	0.0818851			3.99377	1.15857e+06	0.0119635		3.99807	8.79803e+06	0.184188			4.00817	1.00482e+06	0.00886556		4.00961	15620867	0.200194
	4.00368	893766	0.0121377		4.01038	2.80546e+06	0.0832241			3.99328	1442937	0.0148999		3.99758	9.39902e+06	0.19677			4.00768	1.03817e+06	0.00915978		4.00912	1.61773e+07	0.207326
	4.00319	945678	0.0128427		4.00989	2.86099e+06	0.0848711			3.99279	1.6597e+06	0.0171383		3.99709	1.00658e+07	0.210729			4.00719	1.21352e+06	0.0107069		4.00863	1.6745e+07	0.214601
	4.0027	995675	0.0135217		4.0094	2.92804e+06	0.0868602			3.9923	2.52695e+06	0.0260936		3.9966	1.07962e+07	0.22602			4.0067	1.1957e+06	0.0105497		4.00814	1.73149e+07	0.221904
	4.00222	1050568	0.0142672		4.00892	3.00357e+06	0.089101			3.99182	4492095	0.0463858		3.99612	1.16007e+07	0.242862			4.00622	953912	0.00841637		4.00766	17880500	0.229153
	4.00173	1130502	0.0153527		4.00843	3.08228e+06	0.0914359			3.99133	7.35703e+06	0.0759694		3.99563	1.24986e+07	0.261659			4.00573	876676	0.00773492		4.00717	1.84529e+07	0.236489
	4.00124	1.25304e+06	0.0170169		4.00794	3.15878e+06	0.0937052			3.99084	1.13502e+07	0.117203		3.99514	1.34916e+07	0.28245			4.00524	1.05133e+06	0.00927587		4.00668	1.90556e+07	0.244214
	4.00075	1438118	0.0195303		4.00745	3.23499e+06	0.0959658			3.99035	1.73914e+07	0.179585		3.99465	1.45678e+07	0.304979			4.00475	1.1087e+06	0.0097821		4.00619	1.9693e+07	0.252383
	4.00026	1.74025e+06	0.0236333		4.00696	3.32169e+06	0.0985377			3.98986	25067041	0.258845		3.99416	1.57326e+07	0.329365			4.00426	948437	0.00836806		4.0057	2.03368e+07	0.260633
	3.99977	2.27193e+06	0.0308538		4.00647	3.4265e+06	0.101647			3.98937	3.11827e+07	0.321996		3.99367	1.70091e+07	0.356088			4.00377	929401	0.00820011		4.00521	2.09579e+07	0.268593
	3.99928	3.16477e+06	0.042979		4.00598	3544675	0.105153			3.98888	32068764	0.331145		3.99318	1.83989e+07	0.385184			4.00328	1.15336e+06	0.0101761		4.00472	2.15587e+07	0.276293
	3.99879	4468470	0.0606838		4.00549	3.66913e+06	0.108845			3.98839	2.73853e+07	0.282783		3.99269	1.98695e+07	0.41597			4.00279	1.25736e+06	0.0110937		4.00423	2.21592e+07	0.283988
	3.9983	6.07934e+06	0.0825602		4.005	3.80509e+06	0.112878			3.98791	2.04074e+07	0.210729		3.99221	2.13894e+07	0.447791			4.0023	1.13131e+06	0.00998155		4.00374	2.27624e+07	0.291719
	3.99782	7.79395e+06	0.105845		4.00452	3.96498e+06	0.117621			3.98742	1.45134e+07	0.149867		3.99172	2.29473e+07	0.480405			4.00182	1.14485e+06	0.010101		4.00326	2.33521e+07	0.299276
	3.99733	9.4531e+06	0.128377		4.00403	4.15036e+06	0.12312			3.98693	1.06144e+07	0.109605		3.99123	2.45144e+07	0.513212			4.00133	1429533	0.0126128		4.00277	2.39205e+07	0.306562
	3.99684	1.10309e+07	0.149805		4.00354	4348926	0.129011			3.98644	8.06084e+06	0.083237		3.99074	2.60104e+07	0.544532			4.00084	1.63787e+06	0.014451		4.00228	24479971	0.313731
	3.99635	1.25886e+07	0.170958		4.00305	4.55161e+06	0.135023			3.98595	6.42814e+06	0.0663776		3.99025	2.73334e+07	0.572229			4.00035	1.66726e+06	0.0147102		4.00179	2.50404e+07	0.320914
	3.99586	14162001	0.192326		4.00256	4.76557e+06	0.14137			3.98546	5.58209e+06	0.0576412		3.98976	2.84178e+07	0.594931			3.99986	1.92267e+06	0.0169637		4.0013	25590369	0.327962
	3.99537	1.56864e+07	0.213028		4.00207	5006187	0.148508			3.98497	5.13008e+06	0.0529737		3.98927	29250749	0.612369			3.99937	2.60248e+06	0.0229617		4.00081	2.6109e+07	0.334609
	3.99488	1.69754e+07	0.230533		4.00158	5279177	0.156607			3.98448	4.87051e+06	0.0502934		3.98878	2.98463e+07	0.624836			3.99888	3.43804e+06	0.0303338		4.00032	26593448	0.340817
	3.99439	1.77445e+07	0.240978		4.00109	5.57396e+06	0.165351			3.98399	5.2586e+06	0.0543008		3.98829	3.02321e+07	0.632913			3.99839	4423131	0.0390253		3.99983	2.70626e+07	0.34683
	3.99391	1.7711e+07	0.240523		4.00061	5.87578e+06	0.174305			3.98351	6.76861e+06	0.0698933		3.98781	3.04618e+07	0.637723			3.99791	6117651	0.0539761		3.99935	2.75324e+07	0.35285
	3.99342	1.6767e+07	0.227703		4.00012	6.18422e+06	0.183455			3.98302	9.40282e+06	0.0970944		3.98732	3.06171e+07	0.640974			3.99742	8.99787e+06	0.0793882		3.99886	2.79926e+07	0.358749
	3.99293	1.51015e+07	0.205085		3.99963	6.51585e+06	0.193293			3.98253	1.34291e+07	0.13867		3.98683	3.0784e+07	0.644468			3.99693	1.31656e+07	0.11616		3.99837	2.84161e+07	0.364176
	3.99244	1.31326e+07	0.178347		3.99914	6.88238e+06	0.204166			3.98204	1.97151e+07	0.20358		3.98634	3.10304e+07	0.649627			3.99644	1.86593e+07	0.164631		3.99788	2.87892e+07	0.368957
	3.99195	1.12872e+07	0.153285		3.99865	7.26776e+06	0.215598			3.98155	2.81195e+07	0.290365		3.98585	3.14047e+07	0.657463			3.99595	2.49539e+07	0.220168		3.99739	29125620	0.373269
	3.99146	9814507	0.133285		3.99816	7.63743e+06	0.226564			3.98106	3.59106e+07	0.370816		3.98536	3.19443e+07	0.66876			3.99546	3.00074e+07	0.264755		3.9969	2.94478e+07	0.377398
	3.99097	8.76436e+06	0.119024		3.99767	7.9727e+06	0.23651			3.98057	3.92285e+07	0.405077		3.98487	3.26773e+07	0.684105			3.99497	3.12442e+07	0.275668		3.99641	2.97589e+07	0.381385
	3.99048	8.09082e+06	0.109877		3.99718	8.28405e+06	0.245746			3.98008	36791496	0.379913		3.98438	3.3615e+07	0.703735			3.99448	2.8198e+07	0.248791		3.99592	3.00403e+07	0.384991
	3.99	7.76684e+06	0.105477		3.9967	8.58432e+06	0.254654			3.9796	3.16841e+07	0.327173		3.9839	3.47438e+07	0.727368			3.994	2.309e+07	0.203723		3.99544	3.02743e+07	0.38799
	3.98951	7833984	0.106389		3.99621	8.86331e+06	0.26293			3.97911	2.891e+07	0.298528		3.98341	3.6024e+07	0.754168			3.99351	1.82163e+07	0.160723		3.99495	3.04636e+07	0.390417
	3.98902	8.37085e+06	0.11368		3.99572	9.10197e+06	0.27001			3.97862	30973174	0.319832		3.98292	3.73959e+07	0.782889			3.99302	1.40433e+07	0.123904		3.99446	3.06269e+07	0.39251
	3.98853	9.40552e+06	0.127731		3.99523	9.3e+06	0.275884			3.97813	3.5703e+07	0.368672		3.98243	3.87907e+07	0.812089			3.99253	10521763	0.0928335		3.99397	3.07773e+07	0.394437
	3.98804	1.08419e+07	0.147238		3.99474	9.47171e+06	0.280978			3.97764	3.82885e+07	0.395371		3.98194	4.01366e+07	0.840266			3.99204	8522960	0.0751981		3.99348	30905576	0.396081
	3.98755	1.24795e+07	0.169477		3.99425	9.62149e+06	0.285421			3.97715	3.55621e+07	0.367218		3.98145	4.13637e+07	0.865956			3.99155	8.55584e+06	0.0754882		3.99299	30987278	0.397128
	3.98706	1.41311e+07	0.191907		3.99376	9.74427e+06	0.289064			3.97666	2.84844e+07	0.294133		3.98096	4.24105e+07	0.887871			3.99106	9.57537e+06	0.0844835		3.9925	31010463	0.397425
	3.98657	1.57462e+07	0.213841		3.99327	9.84784e+06	0.292136			3.97617	20625314	0.212979		3.98047	4.32277e+07	0.904978			3.99057	1.09532e+07	0.0966402		3.99201	30995298	0.39723
	3.98609	17431373	0.236726		3.99279	9.95385e+06	0.295281			3.97569	1.46785e+07	0.151571		3.97999	4.37747e+07	0.916429			3.99009	1.44375e+07	0.127382		3.99153	30976518	0.39699
	3.9856	1.93471e+07	0.262742		3.9923	1.00739e+07	0.298843			3.9752	10896253	0.112516		3.9795	4.40215e+07	0.921596			3.9896	2.17677e+07	0.192056		3.99104	3.09642e+07	0.396831
	3.98511	2.15485e+07	0.292638		3.99181	1.0204e+07	0.302702			3.97471	8.40227e+06	0.0867627		3.97901	4.39603e+07	0.920316			3.98911	3.08175e+07	0.271903		3.99055	3.09327e+07	0.396429
	3.98462	2.38688e+07	0.324148		3.99132	1.03464e+07	0.306925			3.97422	6.75276e+06	0.0697297		3.97852	4.36084e+07	0.912948			3.98862	36572473	0.322679		3.99006	3.08557e+07	0.395441
	3.98413	25923274	0.35205		3.99083	1.05169e+07	0.311984			3.97373	5835793	0.060261		3.97803	4.29875e+07	0.89995			3.98813	36305631	0.320325		3.98957	3.07394e+07	0.393951
	3.98364	27264863	0.370269		3.99034	1.07243e+07	0.318137			3.97324	5323962	0.0549757		3.97754	4.21098e+07	0.881575			3.98764	3.20587e+07	0.282854		3.98908	30613103	0.392332
	3.98315	2.76332e+07	0.375271		3.98985	1.09607e+07	0.32515			3.97275	5.08142e+06	0.0524712		3.97705	4.10008e+07	0.858358			3.98715	2.78743e+07	0.245935		3.98859	3.04959e+07	0.390831
	3.98266	2.71454e+07	0.368647		3.98936	1.1224e+07	0.332959			3.97226	5.56401e+06	0.0574545		3.97656	3.97309e+07	0.831773			3.98666	2.64015e+07	0.232941		3.9881	3.03875e+07	0.389441
	3.98218	2.62631e+07	0.356665		3.98887	1.15278e+07	0.341973			3.97178	7.20476e+06	0.074397		3.97608	3.83999e+07	0.803908			3.98618	2.83758e+07	0.25036		3.98762	3.02799e+07	0.388062
	3.98169	25514291	0.346495		3.98839	1.18747e+07	0.352262			3.97129	1.00052e+07	0.103315		3.97559	37087405	0.776431			3.98569	3.30857e+07	0.291915		3.98713	3.01605e+07	0.386532
	3.9812	25161106	0.341699		3.9879	1.2236e+07	0.362981			3.9708	14253097	0.147179		3.9751	35839583	0.750307			3.9852	3.81293e+07	0.336415		3.98664	3.00072e+07	0.384568
	3.98071	2.50657e+07	0.340404		3.98741	1.25823e+07	0.373254			3.97031	2.05932e+07	0.212647		3.97461	3.47016e+07	0.726485			3.98471	4.03411e+07	0.355929		3.98615	2.9806e+07	0.381989
	3.98022	2.48347e+07	0.337267		3.98692	1.29203e+07	0.38328			3.96982	2.81801e+07	0.29099		3.97412	3.37305e+07	0.706152			3.98422	38512020	0.339792		3.98566	2.95758e+07	0.379038
	3.97973	2.40865e+07	0.327105		3.98643	1.32758e+07	0.393827			3.96933	3.35542e+07	0.346484		3.97363	3.29597e+07	0.690016			3.98373	3.46e+07	0.305276		3.98517	2.93571e+07	0.376236
	3.97924	2.26415e+07	0.307482		3.98594	1.36442e+07	0.404754			3.96884	3.31494e+07	0.342304		3.97314	3.23779e+07	0.677836			3.98324	3.15822e+07	0.27865		3.98468	2.91692e+07	0.373827
	3.97875	2.05761e+07	0.279432		3.98545	1.3982e+07	0.414775			3.96835	2.70808e+07	0.279639		3.97265	3.19586e+07	0.669059			3.98275	31055744	0.274005		3.98419	2.8992e+07	0.371557
	3.97826	1.81891e+07	0.247016		3.98496	1.4252e+07	0.422787			3.96786	19168736	0.197938		3.97216	3.16881e+07	0.663396			3.98226	3.35211e+07	0.295757		3.9837	2.8799e+07	0.369083
	3.97778	15906484	0.216017		3.98448	1.4458e+07	0.428897			3.96738	1.30133e+07	0.134377		3.97168	3.15388e+07	0.660269			3.98178	3.94713e+07	0.348255		3.98322	28588937	0.366391
	3.97729	1.41214e+07	0.191775		3.98399	1.46274e+07	0.433923			3.96689	9.22676e+06	0.0952764		3.97119	3.14356e+07	0.658109			3.98129	4.84596e+07	0.427559		3.98273	28376024	0.363662
	3.9768	13039681	0.177085		3.9835	1.47738e+07	0.438263			3.9664	6.66716e+06	0.0688458		3.9707	3.12781e+07	0.654812			3.9808	57500949	0.507331		3.98224	2.81618e+07	0.360917
	3.97631	1.26459e+07	0.171737		3.98301	1.48835e+07	0.441518			3.96591	4.76737e+06	0.0492283		3.97021	3.09874e+07	0.648726			3.98031	6.19785e+07	0.546837		3.98175	2.79342e+07	0.358
	3.97582	1.28092e+07	0.173954		3.98252	1.49337e+07	0.443007			3.96542	3.65808e+06	0.0377737		3.96972	3.05116e+07	0.638765			3.97982	5.89396e+07	0.520025		3.98126	27688677	0.354853
	3.97533	1.3421e+07	0.182263		3.98203	1.49166e+07	0.442502			3.96493	3.08122e+06	0.0318169		3.96923	2.98031e+07	0.623933			3.97933	4.97071e+07	0.438566		3.98077	2.74382e+07	0.351644
	3.97484	1.44545e+07	0.196299		3.98154	1.48493e+07	0.440506			3.96444	2.47677e+06	0.0255753		3.96874	2.88312e+07	0.603586			3.97884	3.95247e+07	0.348726		3.98028	2.72015e+07	0.34861
	3.97435	15925513	0.216276		3.98105	1.4758e+07	0.437794			3.96395	1.80869e+06	0.0186767		3.96825	2.762e+07	0.578229			3.97835	3.41885e+07	0.301646		3.97979	2.69875e+07	0.345868
	3.97387	1.78049e+07	0.241799		3.98057	1.46523e+07	0.434662			3.96347	1415357	0.0146151		3.96777	2.62454e+07	0.549451			3.97787	3.56272e+07	0.314338		3.97931	2.67893e+07	0.343327
	3.97338	1.995e+07	0.270929		3.98008	1.45231e+07	0.430827			3.96298	1.25693e+06	0.0129792		3.96728	2.47822e+07	0.518818			3.97738	40135607	0.354117		3.97882	2.65888e+07	0.340757
	3.97289	2.21186e+07	0.30038		3.97959	1.43694e+07	0.426267			3.96249	1.00265e+06	0.0103535		3.96679	2.32707e+07	0.487177			3.97689	41760638	0.368454		3.97833	26373397	0.337997
	3.9724	2.40683e+07	0.326858		3.9791	1.42176e+07	0.421764			3.962	664820	0.006865		3.9663	2.17365e+07	0.455057			3.9764	3.7906e+07	0.334445		3.97784	2.61507e+07	0.335143
	3.97191	2.56401e+07	0.348204		3.97861	1.40978e+07	0.418212			3.96151	518815	0.00535734		3.96581	2.02184e+07	0.423276			3.97591	3.0973e+07	0.273275		3.97735	2.59401e+07	0.332444
	3.97142	26741529	0.363162		3.97812	1.40114e+07	0.415648			3.96102	535882	0.00553357		3.96532	1.87648e+07	0.392845			3.97542	2.47306e+07	0.218198		3.97686	2.57471e+07	0.329971
	3.97093	2.72823e+07	0.370506		3.97763	1.3942e+07	0.413589			3.96053	448463	0.00463087		3.96483	1.74112e+07	0.364506			3.97493	2.08823e+07	0.184245		3.97637	25555523	0.327515
	3.97044	2.71782e+07	0.369091		3.97714	1.38936e+07	0.412154			3.96004	266091	0.00274768		3.96434	1.61698e+07	0.338517			3.97444	1.96754e+07	0.173596		3.97588	25349331	0.324873
	3.96996	2.64052e+07	0.358594		3.97666	1.38914e+07	0.412089			3.95956	223779	0.00231077		3.96386	1.50348e+07	0.314756			3.97396	21475157	0.189475		3.9754	2.51317e+07	0.322083
	3.96947	2.4996e+07	0.339457		3.97617	1.39435e+07	0.413635			3.95907	305180	0.00315132		3.96337	1.39927e+07	0.29294			3.97347	2.58243e+07	0.227848		3.97491	24912592	0.319276
	3.96898	2.29934e+07	0.31226		3.97568	1.40267e+07	0.416101			3.95858	279137	0.0028824		3.96288	1.30341e+07	0.27287			3.97298	3.0508e+07	0.269173		3.97442	2.46895e+07	0.316416
	3.96849	2.04942e+07	0.27832		3.97519	1.41188e+07	0.418835			3.95809	144976	0.00149703		3.96239	1.21565e+07	0.254498			3.97249	3.37746e+07	0.297994		3.97393	2.44541e+07	0.3134
	3.968	1.77695e+07	0.241318		3.9747	1.42222e+07	0.421901			3.9576	113919	0.00117634		3.9619	1.13558e+07	0.237736			3.972	36543034	0.322419		3.97344	2.42114e+07	0.310289
	3.96751	15255699	0.207179		3.97421	1.43396e+07	0.425385			3.95711	194250	0.00200585		3.96141	10622274	0.222379			3.97151	4.03204e+07	0.355747		3.97295	23974012	0.307247
	3.96702	1.33436e+07	0.181212		3.97372	1.44499e+07	0.428656			3.95662	192238	0.00198507		3.96092	9.95354e+06	0.208379			3.97102	43932806	0.387619		3.97246	2.37397e+07	0.304244
	3.96653	12182777	0.165448		3.97323	1.45253e+07	0.430893			3.95613	94603.5	0.000976885		3.96043	9359793	0.195949			3.97053	4.49858e+07	0.39691		3.97197	23488740	0.301028
	3.96605	11699797	0.158888		3.97275	1.45603e+07	0.431932			3.95565	78659.8	0.000812248		3.95995	8.84067e+06	0.185081			3.97005	4.40543e+07	0.388691		3.97149	2.32082e+07	0.297433
	3.96556	11733925	0.159352		3.97226	1.45629e+07	0.432008			3.95516	158289	0.00163451		3.95946	8.36853e+06	0.175197			3.96956	4.42469e+07	0.39039		3.971	2.29067e+07	0.293568
	3.96507	1.20948e+07	0.164253		3.97177	1.45283e+07	0.430982			3.95467	166086	0.00171502		3.95897	7.91408e+06	0.165683			3.96907	4.60908e+07	0.406659		3.97051	22598715	0.289621
	3.96458	1.25662e+07	0.170654		3.97128	1.44425e+07	0.428436			3.95418	82635.2	0.0008533		3.95848	7.47997e+06	0.156594			3.96858	45853542	0.404566		3.97002	2.22849e+07	0.2856
	3.96409	12994045	0.176465		3.97079	1.43059e+07	0.424383			3.95369	60811.5	0.000627945		3.95799	7086582	0.148359			3.96809	4.03657e+07	0.356147		3.96953	2.19548e+07	0.281369
	3.9636	1.34073e+07	0.182077		3.9703	1.41338e+07	0.419279			3.9532	120610	0.00124543		3.9575	6.73284e+06	0.140953			3.9676	3.12103e+07	0.275368		3.96904	21605406	0.276891
	3.96311	1.39856e+07	0.18993		3.96981	13935563	0.413398			3.95271	123130	0.00127145		3.95701	6.39982e+06	0.133981			3.96711	2.24555e+07	0.198125		3.96855	21247274	0.272301
	3.96262	14866171	0.201889		3.96932	1.37094e+07	0.406689			3.95222	54973.8	0.000567664		3.95652	6.08901e+06	0.127474			3.96662	1.61214e+07	0.142239		3.96806	2.08903e+07	0.267727
	3.96213	1.59837e+07	0.217066		3.96883	1.34591e+07	0.399265			3.95173	50199.5	0.000518365		3.95603	5.82153e+06	0.121875			3.96613	1.17866e+07	0.103994		3.96757	20529237	0.263099
	3.96165	1.70696e+07	0.231812		3.96835	1.3201e+07	0.391609			3.95125	117251	0.00121074		3.95555	5.59322e+06	0.117095			3.96565	9.10204e+06	0.0803073		3.96709	2.0149e+07	0.258226
	3.96116	1.77683e+07	0.241302		3.96786	1.29537e+07	0.384271			3.95076	119420	0.00123314		3.95506	5.36543e+06	0.112326			3.96516	8309676	0.0733163		3.9666	1.97445e+07	0.253042
	3.96067	17808156	0.241843		3.96737	1.27314e+07	0.377676			3.95027	44546	0.000459986		3.95457	5.11645e+06	0.107114			3.96467	8.97562e+06	0.0791919		3.96611	19328656	0.247713
	3.96018	1.71784e+07	0.23329		3.96688	1.25443e+07	0.372126			3.94978	29998.5	0.000309767		3.95408	4.87328e+06	0.102023			3.96418	1.03526e+07	0.0913413		3.96562	1.89167e+07	0.242433
	3.95969	1.61864e+07	0.219818		3.96639	1.23914e+07	0.367592			3.94929	96082.2	0.000992155		3.95359	4.67181e+06	0.097805			3.96369	12778996	0.112749		3.96513	1.85071e+07	0.237183
	3.9592	1.52735e+07	0.207421		3.9659	1.22566e+07	0.363591			3.9488	108898	0.00112449		3.9531	4.50817e+06	0.0943792			3.9632	1.69022e+07	0.149128		3.96464	18088465	0.231819
	3.95871	14704771	0.199697		3.96541	1.21261e+07	0.359721			3.94831	38449	0.000397028		3.95261	4.35169e+06	0.0911033			3.96271	2.15595e+07	0.190219		3.96415	1.76632e+07	0.226369
	3.95822	1.44171e+07	0.19579		3.96492	1.20102e+07	0.356282			3.94782	9373.25	9.67891e-05		3.95212	4.18739e+06	0.0876636			3.96222	2.41314e+07	0.212911		3.96366	1.72502e+07	0.221076
	3.95774	1.41346e+07	0.191955		3.96444	1.19288e+07	0.353867			3.94734	58137.5	0.000600333		3.95164	4.02244e+06	0.0842104			3.96174	23315147	0.20571		3.96318	16859106	0.216063
	3.95725	1.35803e+07	0.184427		3.96395	1.18766e+07	0.352319			3.94685	73780.8	0.000761867		3.95115	3.86441e+06	0.080902			3.96125	2.03385e+07	0.179447		3.96269	1.64732e+07	0.211118
	3.95676	1.2605e+07	0.171181		3.96346	1.18203e+07	0.35065			3.94636	23107	0.000238605		3.95066	3.7166e+06	0.0778077			3.96076	1.73176e+07	0.152793		3.9622	16068746	0.205934
	3.95627	11236161	0.152592		3.96297	1.17362e+07	0.348155			3.94587	10920.5	0.000112766		3.95017	3.5862e+06	0.0750777			3.96027	1.56089e+07	0.137718		3.96171	1.56438e+07	0.200488
	3.95578	9.67982e+06	0.131456		3.96248	1.16327e+07	0.345084			3.94538	67354	0.000695504		3.94968	3.47558e+06	0.0727618			3.95978	1.57702e+07	0.139141		3.96122	1.52176e+07	0.195027
	3.95529	8.22535e+06	0.111704		3.96199	1.15266e+07	0.341937			3.94489	87928	0.000907953		3.94919	3.37099e+06	0.0705723			3.95929	1.75821e+07	0.155126		3.96073	1.48052e+07	0.189741
	3.9548	7.06964e+06	0.0960088		3.9615	1.14132e+07	0.338571			3.9444	37922.5	0.000391591		3.9487	3257683	0.0682001			3.9588	1.95386e+07	0.172389		3.96024	1.44031e+07	0.184588
	3.95431	6.22025e+06	0.0844738		3.96101	1.1273e+07	0.334413			3.94391	14486	0.000149584		3.94821	3.14112e+06	0.0657598			3.95831	19550889	0.172498		3.95975	1.40004e+07	0.179426
	3.95383	5578207	0.0757545		3.96053	1.10987e+07	0.329244			3.94343	51474.2	0.000531528		3.94773	3.03776e+06	0.063596			3.95783	16954578	0.14959		3.95927	13593276	0.174209
	3.95334	5.08492e+06	0.0690554		3.96004	1.09e+07	0.323348			3.94294	57029	0.000588887		3.94724	2.95049e+06	0.061769			3.95734	1.31225e+07	0.115779		3.95878	1.3188e+07	0.169015
	3.95285	4773768	0.0648299		3.95955	1.06861e+07	0.317003			3.94245	1940	2.00326e-05		3.94675	2.86815e+06	0.0600452			3.95685	9.68869e+06	0.0854833		3.95829	1.2795e+07	0.163978
	3.95236	4727107	0.0641962		3.95906	1.04561e+07	0.310181			3.94196	-17635.5	-0.000182106		3.94626	2.78365e+06	0.0582762			3.95636	7.02207e+06	0.0619557		3.9578	1.24215e+07	0.159191
	3.95187	5.02137e+06	0.0681925		3.95857	1.0206e+07	0.302759			3.94147	34541	0.000356674		3.94577	2.69818e+06	0.0564868			3.95587	4.85154e+06	0.0428051		3.95731	1.2065e+07	0.154622
	3.95138	5.67208e+06	0.0770293		3.95808	9.93765e+06	0.2948			3.94098	65963.8	0.000681148		3.94528	2.6137e+06	0.0547181			3.95538	3.32411e+06	0.0293286		3.95682	11715447	0.150143
	3.95089	6.57829e+06	0.0893361		3.95759	9.66161e+06	0.286612			3.94049	32725.5	0.000337927		3.94479	2.53548e+06	0.0530808			3.95489	2.62442e+06	0.0231553		3.95633	1.13687e+07	0.145699
	3.9504	7.54544e+06	0.10247		3.9571	9.39149e+06	0.278598			3.94	13892.2	0.000143453		3.9443	2.47429e+06	0.0517996			3.9544	2.30582e+06	0.0203443		3.95584	11034316	0.141414
	3.94992	8.42158e+06	0.114369		3.95662	9134835	0.270985			3.93952	47734.8	0.000492914		3.94382	2.42975e+06	0.0508673			3.95392	1.86806e+06	0.0164819		3.95536	10723952	0.137436
	3.94943	9.21376e+06	0.125127		3.95613	8.8888e+06	0.263686			3.93903	60758	0.000627393		3.94333	2.3793e+06	0.0498111			3.95343	1.50721e+06	0.0132981		3.95487	1.0434e+07	0.13372
	3.94894	1.00385e+07	0.136327		3.95564	8.6501e+06	0.256605			3.93854	22504	0.000232378		3.94284	2.30253e+06	0.0482039			3.95294	1.58566e+06	0.0139903		3.95438	1.015e+07	0.130081
	3.94845	1.09628e+07	0.14888		3.95515	8.42803e+06	0.250017			3.93805	8570.75	8.85024e-05		3.94235	2.21187e+06	0.0463059			3.95245	1863614	0.0164427		3.95389	9868287	0.12647
	3.94796	1.19102e+07	0.161746		3.95466	8.23761e+06	0.244369			3.93756	45949.5	0.000474479		3.94186	2.13917e+06	0.0447839			3.95196	1.98356e+06	0.017501		3.9534	9.60144e+06	0.12305
	3.94747	1.26849e+07	0.172266		3.95417	8.0792e+06	0.239669			3.93707	55016.2	0.000568103		3.94137	2.09416e+06	0.0438416			3.95147	2.24395e+06	0.0197984		3.95291	9.36037e+06	0.119961
	3.94698	1.30389e+07	0.177075		3.95368	7.93853e+06	0.235496			3.93658	9885	0.000102073		3.94088	2.0559e+06	0.0430406			3.95098	3.12946e+06	0.0276112		3.95242	9139071	0.117125
	3.94649	1.27558e+07	0.17323		3.95319	7.81185e+06	0.231738			3.93609	-2566.25	-2.64993e-05		3.94039	2.00505e+06	0.0419761			3.95049	4533267	0.039997		3.95193	8.924e+06	0.114369
	3.946	1.17742e+07	0.159899		3.9527	7.71526e+06	0.228873			3.93561	48561	0.000501446		3.9399	1.94451e+06	0.0407086			3.95	6.30532e+06	0.0556319		3.95144	8712582	0.111659
	3.94552	10283990	0.139661		3.95222	7.65856e+06	0.227191			3.93512	69856.8	0.000721348		3.93942	1.8853e+06	0.039469			3.94952	9.12154e+06	0.0804794		3.95096	8.5147e+06	0.109123
	3.94503	8.65978e+06	0.117604		3.95173	7.62404e+06	0.226167			3.93463	18418.5	0.000190191		3.93893	1.83154e+06	0.0383437			3.94903	1.36359e+07	0.12031		3.95047	8.33765e+06	0.106854
	3.94454	7.24349e+06	0.0983697		3.95124	7.58665e+06	0.225058			3.93414	-12671	-0.000130842		3.93844	1.78602e+06	0.0373906			3.94854	1.87973e+07	0.165849		3.94998	8175967	0.104782
	3.94405	6.16891e+06	0.0837765		3.95075	7.54417e+06	0.223798			3.93365	33016.2	0.000340929		3.93795	1.75389e+06	0.036718			3.94805	2.21227e+07	0.195189		3.94949	8.01776e+06	0.102754
	3.94356	5375986	0.0730083		3.95026	7.50859e+06	0.222742			3.93316	70333.2	0.000726268		3.93746	1.73144e+06	0.0362479			3.94756	2.20017e+07	0.194121		3.949	7.85766e+06	0.100702
	3.94307	4.75051e+06	0.064514		3.94977	7.4755e+06	0.221761			3.93267	33097.8	0.000341771		3.93697	1702617	0.0356446			3.94707	1.90496e+07	0.168075		3.94851	7.70137e+06	0.0986995
	3.94258	4.22756e+06	0.0574121		3.94928	7.42387e+06	0.220229			3.93218	-5867.5	-6.05884e-05		3.93648	1.65604e+06	0.0346696			3.94658	1.50155e+07	0.132481		3.94802	7558964	0.0968744
	3.94209	3792167	0.0514993		3.94879	7.34436e+06	0.21787			3.93169	23400	0.000241631		3.93599	1598545	0.0334658			3.94609	1.1139e+07	0.0982795		3.94753	7.43573e+06	0.095295
	3.94161	3.43171e+06	0.0466041		3.94831	7245399	0.214935			3.93121	60683.5	0.000626624		3.93551	1.5464e+06	0.0323741			3.94561	7.8913e+06	0.069625		3.94705	7329187	0.0939296
	3.94112	3112911	0.0422747		3.94782	7.12791e+06	0.211449			3.93072	36958.5	0.000381637		3.93502	1.50878e+06	0.0315865			3.94512	5.49996e+06	0.0485262		3.94656	7231782	0.0926813
	3.94063	2.80223e+06	0.0380555		3.94733	6.97644e+06	0.206956			3.93023	727.5	7.51224e-06		3.93453	1.48243e+06	0.0310349			3.94463	4.00089e+06	0.0352999		3.94607	7.13549e+06	0.0914473
	3.94014	2496694	0.0339062		3.94684	6.78478e+06	0.20127			3.92974	14538.5	0.000150126		3.93404	1.45623e+06	0.0304863			3.94414	3.0766e+06	0.0271449		3.94558	7.03766e+06	0.0901935
	3.93965	2.2224e+06	0.0301811		3.94635	6.57173e+06	0.19495			3.92925	36445.2	0.000376337		3.93355	1.41906e+06	0.0297083			3.94365	2.37208e+06	0.0209289		3.94509	6.94516e+06	0.0890079
	3.93916	1.99869e+06	0.0271431		3.94586	6.35782e+06	0.188605			3.92876	12279.5	0.000126799		3.93306	1.3698e+06	0.028677			3.94316	1.85519e+06	0.0163684		3.9446	6868303	0.088023
	3.93867	1.81387e+06	0.0246332		3.94537	6.13999e+06	0.182143			3.92827	-15978	-0.00016499		3.93257	1.32085e+06	0.0276521			3.94267	1.60645e+06	0.0141738		3.94411	6806090	0.0872257
	3.93818	1.64408e+06	0.0223273		3.94488	5.90455e+06	0.175158			3.92778	908	9.3761e-06		3.93208	1.28626e+06	0.0269281			3.94218	1491318	0.0131579		3.94362	6.7432e+06	0.0864197
	3.9377	1484067	0.0201543		3.9444	5.65462e+06	0.167744			3.9273	18443.8	0.000190452		3.9316	1.2671e+06	0.026527			3.9417	1.32419e+06	0.0116833		3.94314	6.67024e+06	0.0854846
	3.93721	1.34452e+06	0.0182591		3.94391	5.40774e+06	0.160421			3.92681	-10611.5	-0.000109575		3.93111	1.25398e+06	0.0262522			3.94121	1.14479e+06	0.0101005		3.94265	6600295	0.0845883
	3.93672	1228167	0.0166791		3.94342	5.17186e+06	0.153423			3.92632	-36324.2	-0.000375088		3.93062	1.24005e+06	0.0259607			3.94072	1.06077e+06	0.00935913		3.94216	6.55094e+06	0.0839557
	3.93623	1.1278e+06	0.0153161		3.94293	4.9407e+06	0.146566			3.92583	-5499.5	-5.67884e-05		3.93013	1.22242e+06	0.0255916			3.94023	999299	0.00881682		3.94167	6.51345e+06	0.0834752
	3.93574	1043558	0.014172		3.94244	4.71106e+06	0.139754			3.92534	32214.2	0.000332647		3.92964	1194921	0.0250159			3.93974	857961	0.00756979		3.94118	6.46117e+06	0.0828053
	3.93525	982098	0.0133373		3.94195	4.48899e+06	0.133166			3.92485	15389.5	0.000158913		3.92915	1.15318e+06	0.0241421			3.93925	724986	0.00639656		3.94069	6391853	0.0819169
	3.93476	938496	0.0127452		3.94146	4278083	0.126909			3.92436	-15408	-0.000159104		3.92866	1.10693e+06	0.0231737			3.93876	714824	0.00630689		3.9402	6.33742e+06	0.0812193
	3.93427	897205	0.0121844		3.94097	4.0766e+06	0.120932			3.92387	1012.75	1.04578e-05		3.92817	1.07461e+06	0.0224972			3.93827	746723	0.00658834		3.93971	6318430	0.0809759
	3.93379	853784	0.0115948		3.94049	3.88934e+06	0.115377			3.92339	30290.2	0.00031278		3.92769	1.06291e+06	0.0222521			3.93779	707000	0.00623787		3.93923	6.3112e+06	0.0808832
	3.9333	819840	0.0111338		3.94	3.72759e+06	0.110579			3.9229	13608.8	0.000140525		3.9272	1.05998e+06	0.0221909			3.9373	672660	0.00593488		3.93874	6.2828e+06	0.0805193
	3.93281	802942	0.0109043		3.93951	3.59029e+06	0.106506			3.92241	-17857.2	-0.000184396		3.92671	1.04992e+06	0.0219803			3.93681	755155	0.00666273		3.93825	6.24223e+06	0.0799994
	3.93232	795831	0.0108077		3.93902	3.45798e+06	0.102581			3.92192	-6142.5	-6.3428e-05		3.92622	1.02599e+06	0.0214793			3.93632	872029	0.00769391		3.93776	6.22789e+06	0.0798155
	3.93183	789250	0.0107184		3.93853	3.31577e+06	0.0983623			3.92143	21936.2	0.000226516		3.92573	992066	0.0207691			3.93583	892153	0.00787147		3.93727	6251379	0.0801166
	3.93134	782010	0.01062		3.93804	3.17298e+06	0.0941265			3.92094	11575	0.000119525		3.92524	960600	0.0201103			3.93534	868309	0.0076611		3.93678	6.28403e+06	0.0805351
	3.93085	773684	0.010507		3.93755	3.04895e+06	0.0904469			3.92045	-12558.5	-0.00012968		3.92475	945726	0.0197989			3.93485	908343	0.00801431		3.93629	6.30065e+06	0.0807481
	3.93036	759756	0.0103178		3.93706	2.94607e+06	0.0873952			3.91996	616	6.36088e-06		3.92426	946640	0.0198181			3.93436	947388	0.00835881		3.9358	6308234	0.0808452
	3.92988	740276	0.0100533		3.93657	2.84987e+06	0.0845412			3.91948	24758.2	0.000255656		3.92378	941819	0.0197171			3.93387	871087	0.0076856		3.93531	6322804	0.081032
	3.92939	723582	0.00982656		3.93609	2.75161e+06	0.0816265			3.91899	8112	8.37653e-05		3.92329	913593	0.0191262			3.93339	749088	0.0066092		3.93483	6.34292e+06	0.0812898
	3.9289	714742	0.00970651		3.9356	2.65696e+06	0.0788188			3.9185	-23216.8	-0.000239738		3.9228	873796	0.0182931			3.9329	723160	0.00638045		3.93434	6.3612e+06	0.0815241
	3.92841	706465	0.00959411		3.93511	2.57196e+06	0.0762972			3.91801	-15546	-0.000160529		3.92231	847602	0.0177447			3.93241	762132	0.00672429		3.93385	6.38415e+06	0.0818181
	3.92792	686430	0.00932203		3.93462	2.49398e+06	0.0739839			3.91752	8202.5	8.46998e-05		3.92182	835983	0.0175014			3.93192	743138	0.00655671		3.93336	6.42259e+06	0.0823108
	3.92743	649994	0.00882721		3.93413	2.42026e+06	0.0717971			3.91703	-4254.5	-4.39324e-05		3.92133	816764	0.0170991			3.93143	685170	0.00604525		3.93287	6472266	0.0829475
	3.92694	603744	0.00819911		3.93364	2.35374e+06	0.0698236			3.91654	-29730	-0.000306995		3.92084	783210	0.0163966			3.93094	689048	0.00607947		3.93238	6519531	0.0835532
	3.92645	559512	0.00759842		3.93315	2.29484e+06	0.0680765			3.91605	-14182.8	-0.000146452		3.92035	755821	0.0158232			3.93045	728597	0.00642841		3.93189	6.56219e+06	0.0840999
	3.92596	524366	0.00712113		3.93266	2.23753e+06	0.0663762			3.91556	20077	0.000207317		3.91986	748531	0.0156706			3.92996	713939	0.00629909		3.9314	6612597	0.0847459
	3.92548	493835	0.00670649		3.93218	2.17997e+06	0.0646689			3.91508	14911.5	0.000153978		3.91938	747480	0.0156486			3.92948	688266	0.00607258		3.93092	6.68075e+06	0.0856194
	3.92499	458392	0.00622517		3.93169	2.12995e+06	0.063185			3.91459	-12720.5	-0.000131353		3.91889	735570	0.0153993			3.92899	749348	0.0066115		3.93043	6.76122e+06	0.0866506
	3.9245	419620	0.00569863		3.9312	2091134	0.0620335			3.9141	-3226.75	-3.33197e-05		3.9184	717029	0.0150111			3.9285	838389	0.00739711		3.92994	6.83764e+06	0.08763
	3.92401	392346	0.00532823		3.93071	2.05291e+06	0.0608996			3.91361	33393.2	0.000344822		3.91791	702762	0.0147124			3.92801	816379	0.00720291		3.92945	6899810	0.0884268
	3.92352	383916	0.00521374		3.93022	2.00511e+06	0.0594814			3.91312	39603.5	0.00040895		3.91742	689890	0.014443			3.92752	697912	0.00615768		3.92896	6.95811e+06	0.0891739
	3.92303	380491	0.00516724		3.92973	1.95615e+06	0.0580293			3.91263	19068	0.000196898		3.91693	673150	0.0140925			3.92703	607310	0.0053583		3.92847	7.03658e+06	0.0901796
	3.92254	365496	0.00496359		3.92924	1.92286e+06	0.0570415			3.91214	23251.8	0.0002401		3.91644	661343	0.0138453			3.92654	554147	0.00488924		3.92798	7.14475e+06	0.0915659
	3.92205	343970	0.00467126		3.92875	1.90487e+06	0.0565079			3.91165	49088.5	0.000506893		3.91595	663272	0.0138857			3.92605	456907	0.00403129		3.92749	7.26307e+06	0.0930823
	3.92157	333451	0.00452841		3.92827	1.88391e+06	0.0558861			3.91117	47224.5	0.000487645		3.91547	667866	0.0139819			3.92557	343896	0.0030342		3.92701	7.37034e+06	0.094457
	3.92108	335248	0.00455281		3.92778	1.84908e+06	0.054853			3.91068	18339.8	0.000189378		3.91498	656592	0.0137459			3.92508	320830	0.00283069		3.92652	7.47941e+06	0.0958548
	3.92059	332058	0.0045095		3.92729	1.80898e+06	0.0536634			3.91019	8929.5	9.22069e-05		3.91449	628843	0.0131649			3.92459	368438	0.00325073		3.92603	7.62348e+06	0.0977013
	3.9201	314294	0.00426824		3.9268	1.77462e+06	0.052644			3.9097	21873.8	0.00022587		3.914	600021	0.0125615			3.9241	373160	0.00329239		3.92554	7.80647e+06	0.100046
	3.91961	292735	0.00397547		3.92631	1743699	0.0517268			3.90921	18762	0.000193738		3.91351	581202	0.0121675			3.92361	333422	0.00294178		3.92505	7994090	0.102451
	3.91912	281466	0.00382244		3.92582	1.70984e+06	0.0507224			3.90872	1774	1.83185e-05		3.91302	574572	0.0120288			3.92312	339597	0.00299626		3.92456	8.16418e+06	0.104631
	3.91863	281152	0.00381817		3.92533	1.67727e+06	0.0497561			3.90823	8571.25	8.85076e-05		3.91253	581568	0.0121752			3.92263	376307	0.00332016		3.92407	8.33905e+06	0.106872
	3.91814	283629	0.00385181		3.92484	1.65543e+06	0.0491084			3.90774	33112.8	0.000341925		3.91204	599877	0.0125585			3.92214	346331	0.00305568		3.92358	8.54959e+06	0.10957
	3.91766	282742	0.00383976		3.92436	1643670	0.0487594			3.90726	32605.2	0.000336685		3.91156	616582	0.0129082			3.92166	271379	0.00239438		3.9231	8.79033e+06	0.112655
	3.91717	276443	0.00375422		3.92387	1.63038e+06	0.0483652			3.90677	7228.25	7.46396e-05		3.91107	618006	0.012938			3.92117	265322	0.00234094		3.92261	9.03584e+06	0.115802
	3.91668	266455	0.00361857		3.92338	1.60625e+06	0.0476495			3.90628	-3660	-3.77935e-05		3.91058	604138	0.0126477			3.92068	318695	0.00281185		3.92212	9285375	0.119
	3.91619	259091	0.00351857		3.92289	1.57259e+06	0.0466508			3.90579	2742	2.83142e-05		3.91009	584195	0.0122302			3.92019	312873	0.00276048		3.92163	9.56089e+06	0.122531
	3.9157	259628	0.00352587		3.9224	1.53822e+06	0.0456313			3.9053	-4626.25	-4.77711e-05		3.9096	563537	0.0117977			3.9197	244429	0.0021566		3.92114	9.8678e+06	0.126464
	3.91521	264186	0.00358777		3.92191	1.51292e+06	0.0448808			3.90481	-21133	-0.000218221		3.90911	544076	0.0113903			3.91921	231992	0.00204686		3.92065	1.01885e+07	0.130574
	3.91472	263427	0.00357746		3.92142	1.50154e+06	0.0445433			3.90432	-13759.2	-0.000142079		3.90862	529321	0.0110814			3.91872	295728	0.00260921		3.92016	1.05159e+07	0.13477
	3.91423	254532	0.00345666		3.92093	1.4998e+06	0.0444915			3.90383	10442.2	0.000107828		3.90813	517414	0.0108322			3.91823	331098	0.00292128		3.91967	1.08666e+07	0.139265
	3.91375	243233	0.00330321		3.92045	1.49668e+06	0.0443991			3.90335	15524.2	0.000160305		3.90765	497380	0.0104127			3.91775	312058	0.00275329		3.91919	1.12531e+07	0.144218
	3.91326	235016	0.00319163		3.91996	1.48442e+06	0.0440354			3.90286	6447	6.65723e-05		3.90716	465412	0.00974348			3.91726	321008	0.00283226		3.9187	1.16642e+07	0.149487
	3.91277	231396	0.00314246		3.91947	1.46532e+06	0.0434687			3.90237	15763.8	0.000162778		3.90667	437492	0.00915897			3.91677	361949	0.00319348		3.91821	1.20841e+07	0.154868
	3.91228	233371	0.00316928		3.91898	1.44745e+06	0.0429386			3.90188	32661.8	0.000337268		3.90618	431493	0.00903338			3.91628	343400	0.00302982		3.91772	1.25139e+07	0.160376
	3.91179	240790	0.00327004		3.91849	1.436e+06	0.0425989			3.90139	20171.2	0.00020829		3.90569	442655	0.00926705			3.91579	268232	0.00236661		3.91723	12965087	0.166158
	3.9113	249036	0.00338202		3.918	1.42985e+06	0.0424164			3.9009	-8302.75	-8.5735e-05		3.9052	451138	0.00944465			3.9153	243752	0.00215062		3.91674	1.34433e+07	0.172288
	3.91081	252972	0.00343548		3.91751	1.42326e+06	0.0422209			3.90041	-7165.75	-7.39942e-05		3.90471	448750	0.00939466			3.91481	280126	0.00247155		3.91625	1.39474e+07	0.178748
	3.91032	252663	0.00343128		3.91702	1.41015e+06	0.041832			3.89992	16352	0.000168852		3.90422	443440	0.00928349			3.91432	276124	0.00243625		3.91576	1.44735e+07	0.18549
	3.90983	249985	0.00339491		3.91653	1.39136e+06	0.0412745			3.89943	14693.2	0.000151724		3.90373	441050	0.00923344			3.91383	227657	0.00200862		3.91527	1.50123e+07	0.192395
	3.90935	244086	0.00331479		3.91605	1.37826e+06	0.040886			3.89895	-10245.2	-0.000105793		3.90325	437280	0.00915452			3.91335	244172	0.00215433		3.91479	1.55534e+07	0.19933
	3.90886	236479	0.00321149		3.91556	1.38222e+06	0.0410034			3.89846	-11622.2	-0.000120012		3.90276	426696	0.00893294			3.91286	326942	0.00288461		3.9143	16100370	0.20634
	3.90837	234116	0.0031794		3.91507	1.39836e+06	0.0414823			3.89797	12224.2	0.000126229		3.90227	408786	0.008558			3.91237	343757	0.00303297		3.91381	16673905	0.21369
	3.90788	239153	0.00324781		3.91458	1.40794e+06	0.0417664			3.89748	15580.2	0.000160883		3.90178	387567	0.00811378			3.91188	267326	0.00235862		3.91332	1.72912e+07	0.221601
	3.90739	243152	0.0033021		3.91409	1.40073e+06	0.0415525			3.89699	-6286.75	-6.49176e-05		3.90129	373484	0.00781894			3.91139	225714	0.00199148		3.91283	1.79482e+07	0.230021
	3.9069	241091	0.00327412		3.9136	1.38679e+06	0.0411391			3.8965	-9884.25	-0.000102066		3.9008	379049	0.00793545			3.9109	263806	0.00232757		3.91234	1.86309e+07	0.23877
	3.90641	241953	0.00328583		3.91311	1.38088e+06	0.0409638			3.89601	10929.2	0.000112856		3.90031	402666	0.00842987			3.91041	270806	0.00238932		3.91185	19337231	0.247823
	3.90592	252684	0.00343156		3.91262	1.38432e+06	0.0410659			3.89552	14691.5	0.000151706		3.89982	424664	0.00889042			3.90992	208116	0.00183621		3.91136	2.00777e+07	0.257313
	3.90544	261373	0.00354956		3.91214	1.38967e+06	0.0412246			3.89504	-4503.75	-4.65062e-05		3.89934	429396	0.00898946			3.90944	190348	0.00167944		3.91088	20859380	0.26733
	3.90495	252930	0.0034349		3.91165	1.39389e+06	0.0413499			3.89455	-5528.75	-5.70904e-05		3.89885	420701	0.00880744			3.90895	260300	0.00229662		3.91039	2.16816e+07	0.277868
	3.90446	233518	0.00317127		3.91116	1.3967e+06	0.0414331			3.89406	16754	0.000173003		3.89836	405484	0.00848886			3.90846	297551	0.0026253		3.9099	2.25485e+07	0.288977
	3.90397	220600	0.00299585		3.91067	1.39388e+06	0.0413495			3.89357	18094.5	0.000186846		3.89787	379434	0.00794351			3.90797	242270	0.00213754		3.90941	2.34751e+07	0.300853
	3.90348	215068	0.00292072		3.91018	1384902	0.0410831			3.89308	-10483.5	-0.000108254		3.89738	346400	0.00725193			3.90748	202480	0.00178649		3.90892	2.4477e+07	0.313693
	3.90299	204219	0.00277338		3.90969	1381117	0.0409708			3.89259	-24083	-0.000248683		3.89689	331856	0.00694745			3.90699	240274	0.00211994		3.90843	25557261	0.327537
	3.9025	188257	0.00255662		3.9092	1.3926e+06	0.0413116			3.8921	-7911.25	-8.16923e-05		3.8964	349456	0.00731591			3.9065	255716	0.00225618		3.90794	2.671e+07	0.34231
	3.90201	180978	0.00245776		3.90871	1.41032e+06	0.0418371			3.89161	-1640.5	-1.694e-05		3.89591	369889	0.00774369			3.90601	190724	0.00168276		3.90745	2.79335e+07	0.357991
	3.90153	184657	0.00250772		3.90823	1.41591e+06	0.0420029			3.89113	-18936.2	-0.000195538		3.89543	357140	0.00747679			3.90553	147812	0.00130415		3.90697	2.92356e+07	0.374678
	3.90104	186559	0.00253356		3.90774	1.40807e+06	0.0417703			3.89064	-20267.5	-0.000209284		3.89494	325308	0.00681037			3.90504	189785	0.00167448		3.90648	3.06255e+07	0.392491
	3.90055	181994	0.00247157		3.90725	1.40435e+06	0.04166			3.89015	8331.75	8.60345e-05		3.89445	319815	0.00669538			3.90455	216278	0.00190822		3.90599	3.21069e+07	0.411477
	3.90006	179856	0.00244252		3.90676	1.41564e+06	0.041995			3.88966	24231.5	0.000250217		3.89396	345663	0.00723652			3.90406	161942	0.00142881		3.9055	3.36816e+07	0.431658
	3.89957	183542	0.00249258		3.90627	1.43321e+06	0.0425161			3.88917	5360	5.53479e-05		3.89347	358826	0.00751209			3.90357	126204	0.0011135		3.90501	35355952	0.453116
	3.89908	187667	0.0025486		3.90578	1445041	0.0428671			3.88868	-12216.8	-0.000126151		3.89298	336351	0.00704156			3.90308	177450	0.00156564		3.90452	3.71376e+07	0.475949
	3.89859	195416	0.00265384		3.90529	1.45216e+06	0.0430782			3.88819	-4745.25	-4.89999e-05		3.89249	310584	0.00650212			3.90259	217246	0.00191677		3.90403	3.90266e+07	0.500158
	3.8981	215977	0.00293307		3.9048	1.46239e+06	0.0433817			3.8877	-866.75	-8.95014e-06		3.892	314815	0.00659071			3.9021	175244	0.00154618		3.90354	41015114	0.525643
	3.89762	241120	0.00327451		3.90432	1.47823e+06	0.0438517			3.88722	-18511.8	-0.000191154		3.89152	333437	0.00698055			3.90162	151930	0.00134048		3.90306	43093901	0.552284
	3.89713	248892	0.00338007		3.90383	1.49776e+06	0.0444309			3.88673	-26936.8	-0.000278151		3.89103	333083	0.00697315			3.90113	222147	0.00196		3.90257	45251350	0.579934
	3.89664	237172	0.0032209		3.90334	1.52003e+06	0.0450917			3.88624	-7068.25	-7.29874e-05		3.89054	313914	0.00657183			3.90064	279992	0.00247037		3.90208	4.74669e+07	0.608327
	3.89615	229440	0.0031159		3.90285	1.5434e+06	0.0457849			3.88575	10809.2	0.000111617		3.89005	300305	0.00628694			3.90015	234143	0.00206584		3.90159	4.97172e+07	0.637168
	3.89566	238850	0.00324369		3.90236	1.56398e+06	0.0463954			3.88526	4682	4.83468e-05		3.88956	301486	0.00631167			3.89966	180098	0.001589		3.9011	5.19925e+07	0.666326
	3.89517	250705	0.00340468		3.90187	1.58102e+06	0.0469008			3.88477	-1213	-1.25256e-05		3.88907	309583	0.00648117			3.89917	215804	0.00190404		3.90061	5.42918e+07	0.695794
	3.89468	250956	0.00340809		3.90138	1.5993e+06	0.0474433			3.88428	10332.2	0.000106692		3.88858	321170	0.00672376			3.89868	258693	0.00228245		3.90012	5.65976e+07	0.725345
	3.89419	247660	0.00336333		3.90089	1622532	0.0481324			3.88379	14649.8	0.000151275		3.88809	334772	0.00700851			3.89819	216712	0.00191205		3.89963	5.88668e+07	0.754427
	3.8937	250660	0.00340407		3.9004	1.64815e+06	0.0488923			3.8833	-2529.5	-2.61199e-05		3.8876	339122	0.00709956			3.8977	173989	0.0015351		3.89914	6.10605e+07	0.782541
	3.89322	253006	0.00343594		3.89992	1.67144e+06	0.0495831			3.88282	-13107.5	-0.000135349		3.88712	327398	0.00685413			3.89722	226404	0.00199757		3.89866	6.31712e+07	0.809591
	3.89273	248416	0.0033736		3.89943	1.6916e+06	0.0501812			3.88233	-1019	-1.05223e-05		3.88663	312642	0.00654521			3.89673	291148	0.0025688		3.89817	6.52086e+07	0.835703
	3.89224	246300	0.00334486		3.89894	1.713e+06	0.0508162			3.88184	5402.25	5.57842e-05		3.88614	308210	0.00645243			3.89624	265654	0.00234387		3.89768	6.71672e+07	0.860804
	3.89175	252928	0.00343487		3.89845	1.74316e+06	0.0517109			3.88135	-10615	-0.000109612		3.88565	304629	0.00637745			3.89575	224967	0.00198489		3.89719	69023569	0.884594
	3.89126	257474	0.00349661		3.89796	1.78706e+06	0.0530131			3.88086	-20102.5	-0.00020758		3.88516	287516	0.0060192			3.89526	270775	0.00238905		3.8967	7.07564e+07	0.906802
	3.89077	253877	0.00344776		3.89747	1.83844e+06	0.0545373			3.88037	-5282	-5.45424e-05		3.88467	266735	0.00558413			3.89477	329031	0.00290304		3.89621	7.23489e+07	0.927212
	3.89028	256715	0.00348631		3.89698	1.88103e+06	0.0558007			3.87988	3318.75	3.42697e-05		3.88418	263195	0.00551003			3.89428	292946	0.00258466		3.89572	7.37764e+07	0.945506
	3.88979	276288	0.00375211		3.89649	1.90675e+06	0.0565638			3.87939	-15743	-0.000162564		3.88369	274585	0.00574847			3.89379	229076	0.00202114		3.89523	7.50119e+07	0.96134
	3.88931	297016	0.0040336		3.89601	1.92892e+06	0.0572214			3.87891	-32499	-0.000335588		3.88321	278556	0.00583161			3.89331	242870	0.00214284		3.89475	7.60456e+07	0.974588
	3.88882	301895	0.00409986		3.89552	1.96675e+06	0.0583437			3.87842	-19825	-0.000204715		3.88272	265983	0.00556839			3.89282	273241	0.0024108		3.89426	7.68785e+07	0.985262
	3.88833	300939	0.00408688		3.89503	2.0205e+06	0.0599382			3.87793	-444.5	-4.58995e-06		3.88223	249741	0.00522837			3.89233	223528	0.00197219		3.89377	7.74988e+07	0.993211
	3.88784	312478	0.00424359		3.89454	2074717	0.0615465			3.87744	-745.25	-7.69552e-06		3.88174	243235	0.00509216			3.89184	165791	0.00146277		3.89328	7.78842e+07	0.99815
	3.88735	332704	0.00451827		3.89405	2.12298e+06	0.0629781			3.87695	-6111.25	-6.31054e-05		3.88125	248176	0.0051956			3.89135	205158	0.00181011		3.89279	7.80285e+07	1
	3.88686	349320	0.00474393		3.89356	2.17315e+06	0.0644664			3.87646	-983	-1.01506e-05		3.88076	259560	0.00543392			3.89086	266806	0.00235403		3.8923	7.79425e+07	0.998898
	3.88637	371124	0.00504003		3.89307	2.22907e+06	0.0661252			3.87597	-4348	-4.48979e-05		3.88027	266705	0.00558352			3.89037	233924	0.00206391		3.89181	7.76249e+07	0.994827
	3.88588	415160	0.00563806		3.89258	2.28616e+06	0.067819			3.87548	-25015.8	-0.000258315		3.87978	256592	0.00537178			3.88988	176879	0.0015606		3.89132	7.70583e+07	0.987566
	3.8854	473809	0.00643453		3.8921	2.34781e+06	0.0696477			3.875	-30685.5	-0.000316861		3.8793	232827	0.00487428			3.8894	221912	0.00195793		3.89084	7.62449e+07	0.977142
	3.88491	524659	0.0071251		3.89161	2426070	0.0719693			3.87451	-4254.75	-4.3935e-05		3.87881	220839	0.0046233			3.88891	306654	0.00270561		3.89035	7.52197e+07	0.964003
	3.88442	570980	0.00775416		3.89112	2.52003e+06	0.0747567			3.87402	17243	0.000178053		3.87832	234274	0.00490456			3.88842	297790	0.0026274		3.88986	7.40147e+07	0.948559
	3.88393	648629	0.00880867		3.89063	2.61324e+06	0.0775216			3.87353	4128.5	4.26313e-05		3.87783	248896	0.00521068			3.88793	246143	0.00217172		3.88937	7.26337e+07	0.930862
	3.88344	797484	0.0108302		3.89014	2.70122e+06	0.0801318			3.87304	-13741.5	-0.000141896		3.87734	235577	0.00493185			3.88744	286727	0.00252979		3.88888	7.10809e+07	0.91096
	3.88295	1.05171e+06	0.0142826		3.88965	2.80157e+06	0.0831086			3.87255	-3171.25	-3.27466e-05		3.87685	207478	0.00434359			3.88695	380448	0.00335669		3.88839	6.93904e+07	0.889295
	3.88246	1.45358e+06	0.0197402		3.88916	2.92532e+06	0.0867795			3.87206	12194.5	0.000125922		3.87636	201950	0.00422786			3.88646	396962	0.0035024		3.8879	6.76029e+07	0.866387
	3.88197	2.04187e+06	0.0277294		3.88867	3.05895e+06	0.0907438			3.87157	-194.75	-2.01101e-06		3.87587	222195	0.00465168			3.88597	369481	0.00325993		3.88741	6.57287e+07	0.842367
	3.88149	2811167	0.0381769		3.88819	3.18985e+06	0.0946267			3.87109	-19033.5	-0.000196542		3.87539	233909	0.00489692			3.88549	424487	0.00374525		3.88693	6.37651e+07	0.817203
	3.881	3.69908e+06	0.0502352		3.8877	3.32946e+06	0.0987684			3.8706	-10814.5	-0.000111672		3.8749	220744	0.00462131			3.885	534857	0.00471904		3.88644	61738982	0.791236
	3.88051	4.62476e+06	0.0628062		3.88721	3.49198e+06	0.10359			3.87011	5793	5.98191e-05		3.87441	205058	0.00429292			3.88451	586333	0.00517322		3.88595	5.96989e+07	0.765091
	3.88002	5.53492e+06	0.0751667		3.88672	3.66787e+06	0.108807			3.86962	-4036.25	-4.16787e-05		3.87392	205366	0.00429936			3.88402	621667	0.00548497		3.88546	5.7667e+07	0.73905
	3.87953	6416856	0.0871437		3.88623	3.84252e+06	0.113988			3.86913	-25335	-0.000261612		3.87343	209774	0.00439166			3.88353	779310	0.00687585		3.88497	5.56287e+07	0.712928
	3.87904	7.28281e+06	0.0989038		3.88574	4.0272e+06	0.119467			3.86864	-22662	-0.00023401		3.87294	206358	0.00432014			3.88304	1055125	0.00930937		3.88448	53576285	0.686625
	3.87855	8141905	0.110571		3.88525	4.245e+06	0.125928			3.86815	-6275	-6.47963e-05		3.87245	206426	0.00432155			3.88255	1.36546e+06	0.0120475		3.88399	51532720	0.660435
	3.87806	8.96967e+06	0.121812		3.88476	4.49475e+06	0.133337			3.86766	-10575.2	-0.000109201		3.87196	217699	0.00455756			3.88206	1.79151e+06	0.0158065		3.8835	4.95233e+07	0.634682
	3.87757	9.69879e+06	0.131714		3.88427	4.75545e+06	0.14107			3.86718	-30557.5	-0.00031554		3.87148	223394	0.0046768			3.88157	2.54087e+06	0.0224181		3.88301	4.75477e+07	0.609363
	3.87709	1.02488e+07	0.139183		3.88379	5.02098e+06	0.148947			3.86669	-35618.8	-0.000367803		3.87099	211234	0.00442223			3.88109	3.74372e+06	0.0330308		3.88253	4.55969e+07	0.584361
	3.8766	1.05687e+07	0.143527		3.8833	5.3041e+06	0.157346			3.8662	-25854.8	-0.000266979		3.8705	198820	0.00416233			3.8806	5.49707e+06	0.0485007		3.88204	4.36797e+07	0.559791
	3.87611	1.06534e+07	0.144678		3.88281	5.60861e+06	0.166379			3.86571	-22021.5	-0.000227396		3.87001	205144	0.00429473			3.88011	7.95344e+06	0.0701732		3.88155	41814827	0.535892
	3.87562	10540044	0.143138		3.88232	5.92423e+06	0.175742			3.86522	-19634.8	-0.00020275		3.86952	217704	0.00455767			3.87962	1.10192e+07	0.0972225		3.88106	4.00074e+07	0.512728
	3.87513	10310563	0.140022		3.88183	6.24986e+06	0.185402			3.86473	-4076.25	-4.20917e-05		3.86903	214613	0.00449296			3.87913	1.40124e+07	0.123632		3.88057	3.82516e+07	0.490226
	3.87464	10086475	0.136979		3.88134	6.59554e+06	0.195657			3.86424	8363.5	8.63623e-05		3.86854	201811	0.00422494			3.87864	1.59621e+07	0.140834		3.88008	3.65518e+07	0.468442
	3.87415	9.98353e+06	0.135581		3.88085	6956546	0.206366			3.86375	-5123	-5.29006e-05		3.86805	199272	0.00417179			3.87815	1.63132e+07	0.143931		3.87959	34924087	0.447581
	3.87366	1.00531e+07	0.136526		3.88036	7.30955e+06	0.216838			3.86326	-27255.5	-0.000281443		3.86756	203434	0.00425893			3.87766	15183545	0.133964		3.8791	3.3376e+07	0.42774
	3.87318	1.02706e+07	0.13948		3.87988	7.64183e+06	0.226695			3.86278	-27009.2	-0.0002789		3.86708	194142	0.00406439			3.87718	13066386	0.115285		3.87862	31896980	0.408786
	3.87269	1.05703e+07	0.14355		3.87939	7.96304e+06	0.236223			3.86229	-12970	-0.000133929		3.86659	171805	0.00359677			3.87669	1.0597e+07	0.0934971		3.87813	30473543	0.390544
	3.8722	1.08709e+07	0.147632		3.8789	8.28043e+06	0.245639			3.8618	-12101.5	-0.000124961		3.8661	158057	0.00330896			3.8762	8.51984e+06	0.0751705		3.87764	29105882	0.373016
	3.87171	1.10771e+07	0.150431		3.87841	8.58373e+06	0.254636			3.86131	-16703	-0.000172477		3.86561	162262	0.00339698			3.87571	7464204	0.0658567		3.87715	2.78049e+07	0.356343
	3.87122	11098570	0.150723		3.87792	8.86443e+06	0.262963			3.86082	-3856.25	-3.982e-05		3.86512	174766	0.00365875			3.87522	7624638	0.0672722		3.87666	2.65751e+07	0.340582
	3.87073	1.08989e+07	0.148012		3.87743	9.13145e+06	0.270884			3.86033	12559	0.000129685		3.86463	191901	0.00401748			3.87473	8.81997e+06	0.0778186		3.87617	2.54076e+07	0.325619
	3.87024	1.05239e+07	0.142919		3.87694	9.39597e+06	0.278731			3.85984	3233.75	3.3392e-05		3.86414	218718	0.00457889			3.87424	1.07581e+07	0.0949185		3.87568	2.42922e+07	0.311324
	3.86975	1.00812e+07	0.136908		3.87645	9.65605e+06	0.286447			3.85935	-20607.8	-0.000212798		3.86365	243818	0.00510436			3.87375	12958266	0.114331		3.87519	23231914	0.297736
	3.86927	9698232	0.131706		3.87597	9.9065e+06	0.293876			3.85887	-26658.8	-0.000275281		3.86317	241288	0.00505141			3.87327	1.45747e+07	0.128592		3.87471	2.2236e+07	0.284973
	3.86878	9.48866e+06	0.12886		3.87548	1.01495e+07	0.301084			3.85838	-20464	-0.000211313		3.86268	208657	0.00436827			3.87278	1.48034e+07	0.13061		3.87422	21298731	0.272961
	3.86829	9.531e+06	0.129435		3.87499	1.03863e+07	0.30811			3.85789	-29243	-0.000301966		3.86219	178319	0.00373313			3.87229	1.35792e+07	0.119809		3.87373	2.03982e+07	0.26142
	3.8678	9864975	0.133971		3.8745	1.06135e+07	0.314849			3.8574	-42043	-0.00043414		3.8617	176776	0.00370083			3.8718	11574222	0.102119		3.87324	1.95234e+07	0.250208
	3.86731	1.0515e+07	0.142798		3.87401	1.0836e+07	0.32145			3.85691	-25398.5	-0.000262267		3.86121	192519	0.00403042			3.87131	9.50562e+06	0.0838681		3.87275	1.86904e+07	0.239533
	3.86682	1.15081e+07	0.156285		3.87352	1.10693e+07	0.32837			3.85642	11266.5	0.000116339		3.86072	200049	0.00418807			3.87082	7.77691e+06	0.0686157		3.87226	1.79188e+07	0.229645
	3.86633	12842037	0.174401		3.87303	1.13176e+07	0.335737			3.85593	25593.8	0.000264284		3.86023	197209	0.0041286			3.87033	6.73462e+06	0.0594196		3.87177	1.71991e+07	0.220421
	3.86584	1.4432e+07	0.195994		3.87254	1.15675e+07	0.343151			3.85544	12234.2	0.000126332		3.85974	197776	0.00414047			3.86984	6.7448e+06	0.0595093		3.87128	1.65044e+07	0.211518
	3.86536	1.61245e+07	0.218978		3.87206	1.18139e+07	0.350459			3.85496	4915.25	5.07553e-05		3.85926	200326	0.00419386			3.86936	7.80514e+06	0.0688648		3.8708	1.58305e+07	0.202881
	3.86487	1.77916e+07	0.241618		3.87157	12075632	0.358223			3.85447	11968	0.000123583		3.85877	190120	0.00398019			3.86887	9.40656e+06	0.0829941		3.87031	1.52002e+07	0.194803
	3.86438	1.9411e+07	0.26361		3.87108	1.23712e+07	0.366992			3.85398	8193.5	8.46069e-05		3.85828	168728	0.00353236			3.86838	1.09434e+07	0.0965535		3.86982	1.46227e+07	0.187402
	3.86389	2.10457e+07	0.285809		3.87059	1.26942e+07	0.376573			3.85349	-8384	-8.6574e-05		3.85779	157699	0.00330145			3.86789	1.20392e+07	0.106222		3.86933	14072508	0.180351
	3.8634	22756241	0.30904		3.8701	1.30311e+07	0.386566			3.853	-9511.25	-9.82141e-05		3.8573	167615	0.00350904			3.8674	1.24825e+07	0.110133		3.86884	13524210	0.173324
	3.86291	2.45295e+07	0.333121		3.86961	1.33887e+07	0.397175			3.85251	8227.75	8.49605e-05		3.85681	182410	0.00381878			3.86691	1.2261e+07	0.108179		3.86835	1.29899e+07	0.166476
	3.86242	2.62608e+07	0.356633		3.86912	1.37841e+07	0.408905			3.85202	15564.5	0.000160721		3.85632	183862	0.00384918			3.86642	1.18253e+07	0.104335		3.86786	1.25008e+07	0.160208
	3.86193	27779865	0.377263		3.86863	1.42171e+07	0.42175			3.85153	4870	5.02881e-05		3.85583	177093	0.00370748			3.86593	1.20267e+07	0.106112		3.86737	1.20613e+07	0.154576
	3.86145	28906054	0.392557		3.86815	1.4674e+07	0.435304			3.85105	938.75	9.69362e-06		3.85535	178503	0.00373699			3.86545	1.365e+07	0.120434		3.86689	11643599	0.149222
	3.86096	2.9517e+07	0.400854		3.86766	1.51501e+07	0.449427			3.85056	10078.2	0.000104069		3.85486	187877	0.00393324			3.86496	1.71488e+07	0.151304		3.8664	1.12276e+07	0.143891
	3.86047	2.96e+07	0.401981		3.86717	1.56486e+07	0.464217			3.85007	9231.75	9.53279e-05		3.85437	188934	0.00395537			3.86447	2.26339e+07	0.199699		3.86591	1.08238e+07	0.138716
	3.85998	2.92678e+07	0.39747		3.86668	1.61631e+07	0.479478			3.84958	-4920.75	-5.08121e-05		3.85388	175421	0.00367247			3.86398	2.95372e+07	0.260607		3.86542	1.0451e+07	0.133938
	3.85949	2.87424e+07	0.390334		3.86619	1.6682e+07	0.494871			3.84909	-5961.75	-6.15616e-05		3.85339	160839	0.00336719			3.86349	3.61927e+07	0.319328		3.86493	10107086	0.129531
	3.859	28301214	0.384343		3.8657	1.72084e+07	0.510486			3.8486	11557.8	0.000119346		3.8529	158188	0.00331169			3.863	4.037e+07	0.356185		3.86444	9.77359e+06	0.125257
	3.85851	2.8184e+07	0.382752		3.86521	1.77523e+07	0.526622			3.84811	19232	0.000198591		3.85241	162792	0.00340808			3.86251	40694820	0.359051		3.86395	9.44184e+06	0.121005
	3.85802	2.84981e+07	0.387016		3.86472	1.83043e+07	0.542998			3.84762	5774.5	5.9628e-05		3.85192	162954	0.00341148			3.86202	3.74683e+07	0.330583		3.86346	9123388	0.116924
	3.85753	2.91919e+07	0.396439		3.86423	1.88363e+07	0.558778			3.84713	-4804.75	-4.96143e-05		3.85143	158181	0.00331155			3.86153	3.21436e+07	0.283603		3.86297	8.83365e+06	0.113211
	3.85705	3.01049e+07	0.408838		3.86375	1.93325e+07	0.573498			3.84665	103.75	1.07133e-06		3.85095	157024	0.00328733			3.86105	2.64212e+07	0.233114		3.86249	8.571e+06	0.109844
	3.85656	3.10254e+07	0.421338		3.86326	1.98012e+07	0.587401			3.84616	1411.25	1.45727e-05		3.85046	163299	0.00341869			3.86056	2.18698e+07	0.192957		3.862	8.3161e+06	0.106578
	3.85607	31721968	0.430798		3.86277	2.0251e+07	0.600746			3.84567	-9527.75	-9.83845e-05		3.84997	174895	0.00366146			3.86007	19738875	0.174156		3.86151	8.05309e+06	0.103207
	3.85558	3.19892e+07	0.434427		3.86228	2.06749e+07	0.613321			3.84518	-10967.5	-0.000113251		3.84948	191218	0.00400318			3.85958	2.05889e+07	0.181656		3.86102	7.78922e+06	0.0998254
	3.85509	31735886	0.430987		3.86179	2.10647e+07	0.624883			3.84469	9596.5	9.90944e-05		3.84899	209754	0.00439124			3.85909	2.4138e+07	0.21297		3.86053	7.5477e+06	0.09673
	3.8546	3.10575e+07	0.421775		3.8613	2.14261e+07	0.635605			3.8442	35200.5	0.000363484		3.8485	218694	0.0045784			3.8586	29445860	0.259801		3.86004	7339494	0.0940617
	3.85411	30215399	0.410338		3.86081	2.17688e+07	0.64577			3.84371	56569	0.000584137		3.84801	207870	0.00435178			3.85811	3.49402e+07	0.308278		3.85955	7.14998e+06	0.0916329
	3.85362	2.95297e+07	0.401026		3.86032	2.20918e+07	0.655352			3.84322	92671.5	0.000956935		3.84752	188061	0.00393709			3.85762	3.84931e+07	0.339624		3.85906	6.95907e+06	0.0891862
	3.85314	29257227	0.397326		3.85984	2.23906e+07	0.664217			3.84274	155296	0.0016036		3.84704	184571	0.00386403			3.85714	38386686	0.338686		3.85858	6766249	0.0867151
	3.85265	2.9507e+07	0.400718		3.85935	2.26697e+07	0.672497			3.84225	224239	0.00231551		3.84655	206480	0.00432269			3.85665	3.46785e+07	0.305968		3.85809	6.58437e+06	0.0843842
	3.85216	3.02126e+07	0.4103		3.85886	2.29381e+07	0.680458			3.84176	272446	0.0028133		3.84606	234921	0.0049181			3.85616	2.92037e+07	0.257665		3.8576	6414100	0.082202
	3.85167	3.1168e+07	0.423275		3.85837	2.31967e+07	0.688131			3.84127	287354	0.00296725		3.84557	248275	0.00519767			3.85567	2.4022e+07	0.211946		3.85711	6.24117e+06	0.0799858
	3.85118	3.21078e+07	0.436039		3.85788	2.34389e+07	0.695316			3.84078	260521	0.00269017		3.84508	246778	0.00516633			3.85518	2.03245e+07	0.179323		3.85662	6061116	0.0776782
	3.85069	3.27856e+07	0.445244		3.85739	2.36603e+07	0.701882			3.84029	191905	0.00198163		3.84459	243479	0.00509727			3.85469	1.88523e+07	0.166334		3.85613	5.89068e+06	0.075494
	3.8502	3.30293e+07	0.448553		3.8569	2.38639e+07	0.707924			3.8398	113335	0.00117031		3.8441	242654	0.00507999			3.8542	2.03171e+07	0.179258		3.85564	5.74607e+06	0.0736406
	3.84971	3.28052e+07	0.445509		3.85641	2.40578e+07	0.713673			3.83931	69483.8	0.000717496		3.84361	240309	0.00503092			3.85371	2.46388e+07	0.217388		3.85515	5.62082e+06	0.0720354
	3.84923	3.23053e+07	0.43872		3.85593	2.42502e+07	0.719383			3.83883	63481.8	0.000655519		3.84313	239118	0.00500596			3.85323	3.02778e+07	0.267141		3.85467	5.49583e+06	0.0704336
	3.84874	3.199e+07	0.434438		3.85544	2.44479e+07	0.725247			3.83834	57294.2	0.000591626		3.84264	248763	0.0052079			3.85274	3.5008e+07	0.308876		3.85418	5.3641e+06	0.0687454
	3.84825	3.24841e+07	0.441148		3.85495	2.46539e+07	0.731358			3.83785	34439.2	0.000355623		3.84215	272438	0.00570354			3.85225	3.71854e+07	0.328086		3.85369	5.23463e+06	0.0670861
	3.84776	3.43066e+07	0.465898		3.85446	2.48695e+07	0.737753			3.83736	20630.2	0.00021303		3.84166	302165	0.00632588			3.85176	3.61636e+07	0.319071		3.8532	5.1162e+06	0.0655684
	3.84727	37555066	0.510014		3.85397	2.50958e+07	0.744466			3.83687	30951.8	0.000319611		3.84117	326642	0.00683829			3.85127	3.22879e+07	0.284876		3.85271	5008348	0.0641861
	3.84678	4.1753e+07	0.567025		3.85348	2.53313e+07	0.751451			3.83638	43205.8	0.000446147		3.84068	337821	0.00707234			3.85078	2.70829e+07	0.238953		3.85222	4.90642e+06	0.0628798
	3.84629	4.60226e+07	0.625007		3.85299	2.55705e+07	0.758547			3.83589	43894.2	0.000453256		3.84019	333704	0.00698614			3.85029	2.27927e+07	0.2011		3.85173	4.80594e+06	0.0615921
	3.8458	49537926	0.672747		3.8525	2.58111e+07	0.765686			3.8354	57698	0.000595795		3.8397	321943	0.00673993			3.8498	2.09661e+07	0.184984		3.85124	4.70245e+06	0.0602658
	3.84532	5.19712e+07	0.705792		3.85202	2.60612e+07	0.773106			3.83492	106632	0.00110109		3.83922	316922	0.00663482			3.84932	21752290	0.191921		3.85076	4.59593e+06	0.0589006
	3.84483	53598027	0.727885		3.85153	2.63325e+07	0.781152			3.83443	176314	0.00182064		3.83873	325464	0.00681364			3.84883	2.47474e+07	0.218346		3.85027	4495306	0.0576111
	3.84434	5.49811e+07	0.746667		3.85104	2.66261e+07	0.789864			3.83394	244121	0.00252082		3.83824	338428	0.00708504			3.84834	2.9545e+07	0.260676		3.84978	4.40939e+06	0.0565099
	3.84385	5.64797e+07	0.76702		3.85055	2.69338e+07	0.798992			3.83345	303654	0.00313556		3.83775	342802	0.00717661			3.84785	3.48386e+07	0.307381		3.84929	4.3324e+06	0.0555233
	3.84336	5.79449e+07	0.786917		3.85006	2.72534e+07	0.808472			3.83296	341154	0.00352279		3.83726	337177	0.00705885			3.84736	3.82007e+07	0.337045		3.8488	4.24796e+06	0.0544411
	3.84287	58805473	0.798604		3.84957	2.75969e+07	0.818663			3.83247	330654	0.00341436		3.83677	328076	0.00686833			3.84687	3.81027e+07	0.336181		3.84831	4.14952e+06	0.0531796
	3.84238	5.84913e+07	0.794338		3.84908	2.79789e+07	0.829995			3.83198	281515	0.00290695		3.83628	318136	0.00666023			3.84638	3.55793e+07	0.313917		3.84782	4.04787e+06	0.0518769
	3.84189	5.68972e+07	0.772689		3.84859	2.84011e+07	0.842519			3.83149	251555	0.00259758		3.83579	309256	0.00647432			3.84589	3.2897e+07	0.290251		3.84733	3.9556e+06	0.0506943
	3.8414	5.45208e+07	0.740416		3.8481	2.88528e+07	0.855917			3.831	278309	0.00287384		3.8353	311910	0.00652988			3.8454	3.15322e+07	0.278208		3.84684	3.87408e+06	0.0496495
	3.84092	5.21378e+07	0.708054		3.84762	2.93227e+07	0.869857			3.83052	327802	0.00338491		3.83482	336644	0.0070477			3.84492	3.28336e+07	0.289691		3.84636	3.79991e+06	0.048699
	3.84043	5.03133e+07	0.683277		3.84713	2.98075e+07	0.88424			3.83003	342647	0.0035382		3.83433	376426	0.00788054			3.84443	3.93401e+07	0.347098		3.84587	3.73277e+06	0.0478385
	3.83994	49215438	0.668367		3.84664	3.03088e+07	0.899111			3.82954	311149	0.00321295		3.83384	409474	0.0085724			3.84394	5.25555e+07	0.463698		3.84538	3.66935e+06	0.0470258
	3.83945	48830327	0.663137		3.84615	3.0823e+07	0.914363			3.82905	258056	0.00266472		3.83335	420867	0.00881092			3.84345	6.90672e+07	0.60938		3.84489	3.60084e+06	0.0461478
	3.83896	4.92046e+07	0.66822		3.84566	3.1336e+07	0.929582			3.82856	198250	0.00204714		3.83286	412442	0.00863454			3.84296	81257725	0.716937		3.8444	3.52747e+06	0.0452075
	3.83847	5.03811e+07	0.684197		3.84517	31829199	0.944213			3.82807	136733	0.00141192		3.83237	393232	0.00823238			3.84247	8.31814e+07	0.73391		3.84391	3.46602e+06	0.04442
	3.83798	5.21415e+07	0.708105		3.84468	3.2289e+07	0.957852			3.82758	90159	0.000930991		3.83188	371950	0.00778683			3.84198	7.48765e+07	0.660635		3.84342	3.42816e+06	0.0439347
	3.83749	53877661	0.731682		3.84419	3.27061e+07	0.970225			3.82709	70301	0.000725935		3.83139	358119	0.00749728			3.84149	6.08569e+07	0.53694		3.84293	3.3979e+06	0.043547
	3.83701	5.46918e+07	0.742739		3.84371	3.30655e+07	0.980888			3.82661	61606.5	0.000636155		3.83091	356703	0.00746763			3.84101	4.61714e+07	0.407371		3.84245	3348180	0.0429097
	3.83652	53651341	0.728609		3.84322	3.33477e+07	0.989259			3.82612	45414.2	0.000468952		3.83042	358822	0.00751199			3.84052	3.44251e+07	0.303733		3.84196	3.27703e+06	0.0419978
	3.83603	50179295	0.681457		3.84273	3.35438e+07	0.995075			3.82563	30744.2	0.000317468		3.82993	350215	0.00733181			3.84003	2.74257e+07	0.241977		3.84147	3.20828e+06	0.0411167
	3.83554	4.4494e+07	0.604248		3.84224	3.36618e+07	0.998576			3.82514	34673.8	0.000358044		3.82944	332579	0.00696259			3.83954	2.50757e+07	0.221243		3.84098	3154565	0.0404284
	3.83505	3.77137e+07	0.512169		3.84175	3.37098e+07	1			3.82465	50522	0.000521695		3.82895	324212	0.00678743			3.83905	26609711	0.234778		3.84049	3.10089e+06	0.0397404
	3.83456	3.13067e+07	0.425159		3.84126	3.36829e+07	0.999201			3.82416	63325.8	0.000653908		3.82846	334136	0.00699519			3.83856	3.28152e+07	0.289529		3.84	3.03388e+06	0.0388816
	3.83407	26226093	0.356162		3.84077	3.35766e+07	0.99605			3.82367	80682.5	0.000833135		3.82797	347258	0.00726989			3.83807	45352249	0.400143		3.83951	2.96823e+06	0.0380403
	3.83358	2.25303e+07	0.305971		3.84028	33403885	0.990926			3.82318	121430	0.0012539		3.82748	342834	0.00717728			3.83758	62357703	0.550182		3.83902	2926773	0.037509
	3.8331	1.9793e+07	0.268798		3.8398	3.31824e+07	0.984354			3.8227	186002	0.00192067		3.827	318352	0.00666476			3.8371	7.64336e+07	0.674374		3.83854	2.90493e+06	0.0372291
	3.83261	1.7725e+07	0.240713		3.83931	3.2911e+07	0.976304			3.82221	257041	0.00265423		3.82651	287366	0.00601606			3.83661	7.96986e+07	0.703181		3.83805	2.8736e+06	0.0368275
	3.83212	1.63181e+07	0.221607		3.83882	3.25742e+07	0.966314			3.82172	312670	0.00322866		3.82602	262229	0.0054898			3.83612	7.08097e+07	0.624754		3.83756	2815301	0.0360804
	3.83163	1.55557e+07	0.211254		3.83833	32165081	0.954177			3.82123	324729	0.00335319		3.82553	248187	0.00519583			3.83563	5.54077e+07	0.488863		3.83707	2743165	0.0351559
	3.83114	1.52265e+07	0.206782		3.83784	3.1686e+07	0.939964			3.82074	271581	0.00280437		3.82504	247611	0.00518377			3.83514	40089740	0.353712		3.83658	2.68328e+06	0.0343885
	3.83065	1.50641e+07	0.204578		3.83735	3.11292e+07	0.923448			3.82025	174887	0.0018059		3.82455	258569	0.00541318			3.83465	27806015	0.245333		3.83609	2.64866e+06	0.0339447
	3.83016	1.49411e+07	0.202907		3.83686	3.04779e+07	0.904126			3.81976	95276.2	0.000983832		3.82406	271241	0.00567848			3.83416	18716628	0.165137		3.8356	2.63212e+06	0.0337328
	3.82967	14870113	0.201943		3.83637	2.97298e+07	0.881935			3.81927	65092.5	0.000672151		3.82357	275393	0.00576539			3.83367	1.26602e+07	0.111701		3.83511	2.617e+06	0.0335391
	3.82919	1.48996e+07	0.202343		3.83589	2.89038e+07	0.857432			3.81879	52988.5	0.000547164		3.82309	272379	0.0057023			3.83319	9.33316e+06	0.0823465		3.83463	2.59231e+06	0.0332226
	3.8287	1.50534e+07	0.204432		3.8354	2.80178e+07	0.831148			3.8183	21781.5	0.000224918		3.8226	273005	0.00571541			3.8327	7.58016e+06	0.0668797		3.83414	2561066	0.0328222
	3.82821	1.52991e+07	0.207769		3.83491	2.70787e+07	0.803288			3.81781	-12647	-0.000130594		3.82211	281662	0.00589663			3.83221	6.17261e+06	0.0544609		3.83365	2.53329e+06	0.0324662
	3.82772	1.55075e+07	0.210599		3.83442	2.60999e+07	0.774253			3.81732	-17108.2	-0.000176661		3.82162	287978	0.00602888			3.83172	4.95493e+06	0.0437174		3.83316	2.5095e+06	0.0321614
	3.82723	1.54864e+07	0.210312		3.83393	2.51111e+07	0.744921			3.81683	-3312	-3.42e-05		3.82113	278474	0.0058299			3.83123	4.42615e+06	0.0390519		3.83267	2.47736e+06	0.0317494
	3.82674	15131926	0.205498		3.83344	2.414e+07	0.716114			3.81634	-6487.5	-6.69905e-05		3.82064	254432	0.00532658			3.83074	4.62035e+06	0.0407654		3.83218	2.42963e+06	0.0311378
	3.82625	1.45534e+07	0.197641		3.83295	2.31999e+07	0.688226			3.81585	-23594	-0.000243634		3.82015	232403	0.00486539			3.83025	5126169	0.0452282		3.83169	2.3774e+06	0.0304683
	3.82576	1.40072e+07	0.190224		3.83246	2.23023e+07	0.661599			3.81536	-23246.5	-0.000240046		3.81966	223895	0.00468729			3.82976	5946470	0.0524657		3.8312	2.33513e+06	0.0299267
	3.82527	1.36985e+07	0.186031		3.83197	21464191	0.636735			3.81488	-4886.5	-5.04585e-05		3.81918	219494	0.00459514			3.82927	7.70365e+06	0.0679693		3.83071	2.2996e+06	0.0294713
	3.82479	1.36618e+07	0.185533		3.83149	2.06913e+07	0.613807			3.81439	1176.25	1.21461e-05		3.81869	201453	0.00421745			3.82879	1.09511e+07	0.0966213		3.83023	2.25753e+06	0.0289321
	3.8243	13823054	0.187723		3.831	1.99716e+07	0.592456			3.8139	-11985	-0.000123758		3.8182	170641	0.0035724			3.8283	1.54445e+07	0.136267		3.82974	2.21115e+06	0.0283377
	3.82381	1.41329e+07	0.191931		3.83051	1.92993e+07	0.572515			3.81341	-19293.8	-0.000199229		3.81771	148735	0.00311379			3.82781	1.99355e+07	0.175891		3.82925	2.17888e+06	0.0279241
	3.82332	1.46144e+07	0.198471		3.83002	1.86909e+07	0.554466			3.81292	-9946	-0.000102703		3.81722	149567	0.0031312			3.82732	2.26568e+07	0.199901		3.82876	2167546	0.0277789
	3.82283	15292116	0.207674		3.82953	1.81593e+07	0.538695			3.81243	-1512.75	-1.56208e-05		3.81673	161674	0.00338468			3.82683	2.24232e+07	0.19784		3.82827	2.15936e+06	0.027674
	3.82234	1.60918e+07	0.218534		3.82904	1.76874e+07	0.524696			3.81194	-4134.75	-4.26958e-05		3.81624	168068	0.00351853			3.82634	1.95437e+07	0.172434		3.82778	2.135e+06	0.0273618
	3.82185	1.68042e+07	0.228209		3.82855	1.72466e+07	0.511619			3.81145	-6730.5	-6.94998e-05		3.81575	168929	0.00353656			3.82585	1.55359e+07	0.137073		3.82729	2.09858e+06	0.0268951
	3.82136	1.71295e+07	0.232626		3.82806	1.68308e+07	0.499284			3.81096	-4062.75	-4.19523e-05		3.81526	169849	0.00355581			3.82536	1.19136e+07	0.105114		3.8268	2.06926e+06	0.0265193
	3.82088	1.67786e+07	0.227861		3.82758	1.6451e+07	0.488019			3.81048	-5766.5	-5.95454e-05		3.81478	161439	0.00337974			3.82488	9.39318e+06	0.0828761		3.82632	2.05385e+06	0.0263218
	3.82039	15610418	0.211996		3.82709	1.61039e+07	0.477721			3.80999	-12959	-0.000133816		3.81429	133623	0.00279741			3.82439	8.06539e+06	0.0711609		3.82583	2.03865e+06	0.026127
	3.8199	1.37542e+07	0.186788		3.8266	1.57697e+07	0.467809			3.8095	-13797.8	-0.000142477		3.8138	102352	0.00214275			3.8239	7871965	0.0694544		3.82534	2008492	0.0257405
	3.81941	11607562	0.157636		3.82611	1.54407e+07	0.458049			3.80901	-6996.75	-7.22491e-05		3.81331	95220.5	0.00199346			3.82341	8.91701e+06	0.0786748		3.82485	1966690	0.0252048
	3.81892	9639320	0.130906		3.82562	15127073	0.448744			3.80852	-5062.25	-5.22733e-05		3.81282	111593	0.00233622			3.82292	1.16228e+07	0.102548		3.82436	1.93213e+06	0.0247618
	3.81843	8116328	0.110223		3.82513	1.48326e+07	0.440009			3.80803	-11102	-0.00011464		3.81233	123904	0.00259394			3.82243	16327586	0.144058		3.82387	1.91661e+06	0.0245629
	3.81794	7.00115e+06	0.0950788		3.82464	1.45445e+07	0.431462			3.80754	-14858.5	-0.00015343		3.81184	120836	0.00252972			3.82194	2.21625e+07	0.19554		3.82338	1.90801e+06	0.0244527
	3.81745	6.11125e+06	0.0829935		3.82415	1.42532e+07	0.422821			3.80705	-12700.8	-0.000131149		3.81135	120055	0.00251337			3.82145	2.66081e+07	0.234763		3.82289	1.88166e+06	0.024115
	3.81697	5.33878e+06	0.072503		3.82367	1.39641e+07	0.414244			3.80657	-10622	-0.000109684		3.81087	130763	0.00273754			3.82097	2.7143e+07	0.239483		3.82241	1.83076e+06	0.0234627
	3.81648	4.69027e+06	0.0636959		3.82318	1.36799e+07	0.405815			3.80608	-9093.25	-9.38978e-05		3.81038	134939	0.00282497			3.82048	23586287	0.208102		3.82192	1.77789e+06	0.0227851
	3.81599	4.17043e+06	0.0566363		3.82269	1.33857e+07	0.397087			3.80559	-5404.75	-5.581e-05		3.80989	121018	0.00253353			3.81999	1.81716e+07	0.160328		3.82143	1.74856e+06	0.0224092
	3.8155	3.72142e+06	0.0505385		3.8222	1.30627e+07	0.387504			3.8051	-6250.75	-6.45458e-05		3.8094	106762	0.00223507			3.8195	1.32016e+07	0.116478		3.82094	1.74038e+06	0.0223045
	3.81501	3.2902e+06	0.0446824		3.82171	1.27089e+07	0.377009			3.80461	-16249.5	-0.000167794		3.80891	107079	0.00224172			3.81901	9361693	0.0825982		3.82045	1730790	0.0221815
	3.81452	2.88768e+06	0.039216		3.82122	1.23356e+07	0.365936			3.80412	-21267	-0.000219605		3.80842	105712	0.00221311			3.81852	6.4019e+06	0.056484		3.81996	1.71038e+06	0.0219199
	3.81403	2.54471e+06	0.0345583		3.82073	11948250	0.354445			3.80363	-7629.25	-7.87804e-05		3.80793	86399.2	0.00180878			3.81803	4.33351e+06	0.0382345		3.81947	1.69133e+06	0.0216758
	3.81354	2.25129e+06	0.0305735		3.82024	11539961	0.342333			3.80314	10246.5	0.000105806		3.80744	69339.9	0.00145164			3.81754	3241836	0.0286027		3.81898	1681863	0.0215545
	3.81306	1.97596e+06	0.0268344		3.81976	1.11033e+07	0.329378			3.80266	8647.75	8.92975e-05		3.80696	82297.1	0.0017229			3.81706	2.67476e+06	0.0235994		3.8185	1.67168e+06	0.021424
	3.81257	1.71575e+06	0.0233006		3.81927	1.06418e+07	0.315688			3.80217	-7221.25	-7.45673e-05		3.80647	110404	0.00231133			3.81657	2.08027e+06	0.0183543		3.81801	1.65129e+06	0.0211627
	3.81208	1.48927e+06	0.0202249		3.81878	1.01697e+07	0.301684			3.80168	-13877.5	-0.0001433		3.80598	112932	0.00236425			3.81608	1.51321e+06	0.0133511		3.81752	1.62981e+06	0.0208874
	3.81159	1297822	0.017625		3.81829	9.70067e+06	0.28777			3.80119	-10744.5	-0.000110949		3.80549	85132	0.00178225			3.81559	1.29052e+06	0.0113862		3.81703	1.62051e+06	0.0207682
	3.8111	1.12762e+06	0.0153136		3.8178	9.23844e+06	0.274058			3.8007	-16734.5	-0.000172802		3.805	66200.4	0.00138592			3.8151	1.2803e+06	0.0112961		3.81654	1.61908e+06	0.0207499
	3.81061	979568	0.013303		3.81731	8.77974e+06	0.260451			3.80021	-30274.5	-0.000312617		3.80451	81413.9	0.00170441			3.81461	1.12593e+06	0.00993411		3.81605	1.60971e+06	0.0206297
	3.81012	865609	0.0117554		3.81682	8326172	0.246996			3.79972	-29374.5	-0.000303324		3.80402	108456	0.00227053			3.81412	883946	0.00779906		3.81556	1.58657e+06	0.0203332
	3.80963	780660	0.0106017		3.81633	7.88706e+06	0.233969			3.79923	-12047.5	-0.000124404		3.80353	111796	0.00234048			3.81363	844526	0.00745126		3.81507	1.55748e+06	0.0199603
	3.80915	704881	0.00957259		3.81584	7.46793e+06	0.221536			3.79875	-723.5	-7.47093e-06		3.80305	86238.8	0.00180542			3.81315	933266	0.00823421		3.81458	1.53018e+06	0.0196105
	3.80866	631666	0.00857831		3.81536	7.06478e+06	0.209577			3.79826	-2882.75	-2.97676e-05		3.80256	54730.1	0.00114578			3.81266	851006	0.00750843		3.8141	1505304	0.0192917
	3.80817	570096	0.00774216		3.81487	6.6766e+06	0.198061			3.79777	-2244.25	-2.31743e-05		3.80207	40615.1	0.000850284			3.81217	641957	0.00566399		3.81361	1.47992e+06	0.0189664
	3.80768	521006	0.0070755		3.81438	6.31461e+06	0.187323			3.79728	5438.25	5.61559e-05		3.80158	51233.2	0.00107258			3.81168	591894	0.00522228		3.81312	1.44987e+06	0.0185813
	3.80719	473001	0.00642356		3.81389	5.98708e+06	0.177607			3.79679	3121	3.22277e-05		3.80109	75226.5	0.00157488			3.81119	685710	0.00605002		3.81263	1.4127e+06	0.0181049
	3.8067	423693	0.00575394		3.8134	5.68228e+06	0.168565			3.7963	-12129.8	-0.000125253		3.8006	90496.9	0.00189457			3.8107	665031	0.00586757		3.81214	1.37586e+06	0.0176328
	3.80621	384922	0.00522741		3.81291	5.38235e+06	0.159667			3.79581	-18349.8	-0.000189481		3.80011	86511.8	0.00181114			3.81021	529663	0.00467322		3.81165	1.35617e+06	0.0173805
	3.80572	363066	0.0049306		3.81242	5.09077e+06	0.151018			3.79532	-5558.5	-5.73976e-05		3.79962	78529.1	0.00164402			3.80972	506656	0.00447023		3.81116	1360676	0.0174382
	3.80523	350556	0.00476071		3.81193	4.82779e+06	0.143216			3.79483	7163	7.39658e-05		3.79913	85462.6	0.00178917			3.80923	588188	0.00518958		3.81067	1.3727e+06	0.0175923
	3.80475	340452	0.00462349		3.81145	4.59775e+06	0.136392			3.79435	4861.5	5.02003e-05		3.79865	98787.6	0.00206813			3.80875	551579	0.00486659		3.81019	1.36862e+06	0.01754
	3.80426	334374	0.00454095		3.81096	4.3801e+06	0.129935			3.79386	-1163.5	-1.20144e-05		3.79816	95644	0.00200232			3.80826	397091	0.00350354		3.8097	1345951	0.0172495
	3.80377	331616	0.00450349		3.81047	4.15929e+06	0.123385			3.79337	1608.75	1.66121e-05		3.79767	79106.6	0.00165611			3.80777	341530	0.00301332		3.80921	1.32309e+06	0.0169565
	3.80328	324074	0.00440107		3.80998	3.94677e+06	0.117081			3.79288	5933	6.12647e-05		3.79718	75755.5	0.00158595			3.80728	401089	0.00353881		3.80872	1.3129e+06	0.0168259
	3.80279	307942	0.004182		3.80949	3762124	0.111603			3.79239	3729.25	3.85086e-05		3.79669	90342.5	0.00189133			3.80679	381217	0.00336348		3.80823	1310172	0.0167909
	3.8023	290108	0.0039398		3.809	3.60508e+06	0.106945			3.7919	2442	2.52163e-05		3.7962	95773.2	0.00200503			3.8063	268290	0.00236713		3.80774	1.30683e+06	0.0167481
	3.80181	277760	0.0037721		3.80851	3.45885e+06	0.102607			3.79141	7555	7.80137e-05		3.79571	78603.9	0.00164558			3.80581	247502	0.00218371		3.80725	1.30508e+06	0.0167257
	3.80132	269618	0.00366154		3.80802	3.31307e+06	0.098282			3.79092	9502	9.81186e-05		3.79522	61746	0.00129266			3.80532	330617	0.00291703		3.80676	1.3077e+06	0.0167592
	3.80084	260764	0.00354129		3.80754	3.17114e+06	0.0940718			3.79044	1725.75	1.78203e-05		3.79474	64791.2	0.00135642			3.80484	332705	0.00293546		3.80628	1.30557e+06	0.0167319
	3.80035	248726	0.00337781		3.80705	3.0393e+06	0.0901608			3.78995	-6908	-7.13327e-05		3.79425	72523.2	0.00151829			3.80435	232055	0.00204742		3.80579	1.28676e+06	0.0164909
	3.79986	232961	0.00316371		3.80656	2.91935e+06	0.0866024			3.78946	-9182.5	-9.48194e-05		3.79376	65698.1	0.0013754			3.80386	203956	0.00179951		3.8053	1255739	0.0160933
	3.79937	216024	0.0029337		3.80607	2810808	0.0833826			3.78897	-10725.2	-0.00011075		3.79327	55351.9	0.0011588			3.80337	275000	0.00242633		3.80481	1.23291e+06	0.0158007
	3.79888	206073	0.00279857		3.80558	2.71207e+06	0.0804536			3.78848	-14735.5	-0.00015216		3.79278	58885.8	0.00123278			3.80288	279116	0.00246265		3.80432	1.23067e+06	0.015772
	3.79839	209024	0.00283865		3.80509	2.61906e+06	0.0776944			3.78799	-14598	-0.00015074		3.79229	66164.9	0.00138517			3.80239	187788	0.00165685		3.80383	1.23513e+06	0.0158292
	3.7979	216582	0.00294128		3.8046	2.52736e+06	0.074974			3.7875	-10055.5	-0.000103834		3.7918	60893	0.0012748			3.8019	161700	0.00142668		3.80334	1219855	0.0156335
	3.79741	211865	0.00287722		3.80411	2.4354e+06	0.0722462			3.78701	-10463.2	-0.000108045		3.79131	54875.5	0.00114883			3.80141	234862	0.00207218		3.80285	1179272	0.0151133
	3.79693	190076	0.00258131		3.80363	2.34429e+06	0.0695433			3.78653	-14295	-0.000147612		3.79083	64810.8	0.00135682			3.80093	256322	0.00226153		3.80237	1139810	0.0146076
	3.79644	164644	0.00223594		3.80314	2.25719e+06	0.0669596			3.78604	-7912.5	-8.17052e-05		3.79034	71439.8	0.0014956			3.80044	191463	0.00168928		3.80188	1.12957e+06	0.0144763
	3.79595	149361	0.00202839		3.80265	2.17966e+06	0.0646595			3.78555	6499.5	6.71145e-05		3.78985	44144.1	0.000924164			3.79995	182744	0.00161235		3.80139	1143025	0.0146488
	3.79546	143416	0.00194765		3.80216	2.11484e+06	0.0627367			3.78506	6400.75	6.60948e-05		3.78936	-1112.25	-2.32851e-05			3.79946	258236	0.00227842		3.8009	1149803	0.0147357
	3.79497	138686	0.00188342		3.80167	2.05723e+06	0.0610277			3.78457	-15546.5	-0.000160535		3.78887	-13097.2	-0.000274193			3.79897	268810	0.00237171		3.80041	1136959	0.0145711
	3.79448	132824	0.00180381		3.80118	1.99749e+06	0.0592556			3.78408	-35037	-0.000361795		3.78838	22096	0.000462583			3.79848	176699	0.00155901		3.79992	1.12427e+06	0.0144084
	3.79399	127869	0.00173651		3.80069	1.93522e+06	0.0574082			3.78359	-30002.5	-0.000309809		3.78789	61489.2	0.00128729			3.79799	129392	0.00114162		3.79943	1131434	0.0145003
	3.7935	122256	0.00166029		3.8002	1.87871e+06	0.055732			3.7831	-10059.5	-0.000103875		3.7874	69171.5	0.00144812			3.7975	178661	0.00157633		3.79894	1.14909e+06	0.0147266
	3.79302	112536	0.00152829		3.79972	1.83021e+06	0.0542931			3.78262	2715.5	2.80405e-05		3.78692	61381.5	0.00128503			3.79702	192418	0.0016977		3.79846	1.15601e+06	0.0148152
	3.79253	100758	0.00136833		3.79923	1.78172e+06	0.0528547			3.78213	3153	3.25582e-05		3.78643	69295.8	0.00145072			3.79653	119049	0.00105037		3.79797	1149415	0.0147307
	3.79204	93875.5	0.00127487		3.79874	1.72997e+06	0.0513197			3.78164	-1605.75	-1.65811e-05		3.78594	89894	0.00188195			3.79604	81945	0.000723001		3.79748	1.13951e+06	0.0146038
	3.79155	95733.8	0.00130011		3.79825	1.68351e+06	0.0499414			3.78115	-8185	-8.45191e-05		3.78545	99298.1	0.00207882			3.79555	131336	0.00115878		3.79699	1125689	0.0144266
	3.79106	102613	0.00139353		3.79776	1.64711e+06	0.0488616			3.78066	-13854	-0.000143058		3.78496	91496	0.00191548			3.79506	149516	0.00131918		3.7965	1.10113e+06	0.0141119
	3.79057	106674	0.00144867		3.79727	1.61083e+06	0.0477851			3.78017	-12759	-0.000131751		3.78447	77119.5	0.00161451			3.79457	88381.5	0.00077979		3.79601	1074901	0.0137757
	3.79008	103127	0.00140051		3.79678	1.56543e+06	0.0464386			3.77968	-7307	-7.54528e-05		3.78398	59357.8	0.00124266			3.79408	64065	0.000565246		3.79552	1.06489e+06	0.0136474
	3.78959	94930.8	0.0012892		3.79629	1.51812e+06	0.0450349			3.77919	-8331.5	-8.60319e-05		3.78349	36396.6	0.000761969			3.79359	125110	0.00110384		3.79503	1.06864e+06	0.0136955
	3.7891	89828.8	0.00121991		3.7958	1.47902e+06	0.0438752			3.7787	-15295	-0.000157938		3.783	18217.5	0.000381386			3.7931	154125	0.00135985		3.79454	1.0646e+06	0.0136437
	3.78862	91357.2	0.00124067		3.79532	1.4418e+06	0.0427709			3.77822	-14177.8	-0.000146401		3.78252	18427.5	0.000385783			3.79262	94430.8	0.000833163		3.79406	1.04614e+06	0.0134071
	3.78813	94996.2	0.00129009		3.79483	1.39513e+06	0.0413866			3.77773	-2840.25	-2.93287e-05		3.78203	34024.5	0.000712308			3.79213	56644.2	0.000499772		3.79357	1032183	0.0132283
	3.78764	95551	0.00129762		3.79434	1.34717e+06	0.0399639			3.77724	2614	2.69924e-05		3.78154	49853	0.00104368			3.79164	102607	0.000905304		3.79308	1.03647e+06	0.0132832
	3.78715	94041.5	0.00127713		3.79385	1.31667e+06	0.039059			3.77675	-4223.75	-4.36148e-05		3.78105	57591.2	0.00120568			3.79115	132806	0.00117175		3.79259	1.0465e+06	0.0134118
	3.78666	92414	0.00125502		3.79336	1.30048e+06	0.0385786			3.77626	-9064.5	-9.36009e-05		3.78056	56604	0.00118501			3.79066	88396	0.000779918		3.7921	1.04377e+06	0.0133767
	3.78617	86809.2	0.00117891		3.79287	1.27326e+06	0.0377712			3.77577	-4419.5	-4.56362e-05		3.78007	45028.6	0.000942681			3.79017	62492.2	0.000551369		3.79161	1.02742e+06	0.0131672
	3.78568	74536.2	0.00101224		3.79238	1.22644e+06	0.0363823			3.77528	-2826	-2.91815e-05		3.77958	26461.6	0.000553978			3.78968	107402	0.000947613		3.79112	1.00615e+06	0.0128947
	3.78519	63425.8	0.00086135		3.79189	1.18542e+06	0.0351654			3.77479	-9352	-9.65697e-05		3.77909	16824.4	0.000352221			3.78919	127318	0.00112332		3.79063	982513	0.0125917
	3.78471	63165.8	0.000857819		3.79141	1.17371e+06	0.0348182			3.77431	-7678.25	-7.92863e-05		3.77861	25814.5	0.000540431			3.78871	70041.2	0.000617974		3.79015	959370	0.0122951
	3.78422	69846.2	0.000948543		3.79092	1.177e+06	0.0349156			3.77382	8945.25	9.23695e-05		3.77812	38502.1	0.000806048			3.78822	36425	0.000321378		3.78966	948107	0.0121508
	3.78373	71833	0.000975524		3.79043	1.16268e+06	0.034491			3.77333	18750	0.000193614		3.77763	35470.8	0.000742586			3.78773	87799.2	0.000774653		3.78917	953926	0.0122254
	3.78324	69689	0.000946407		3.78994	1125432	0.0333859			3.77284	4452	4.59718e-05		3.77714	24806	0.000519318			3.78724	126474	0.00111588		3.78868	962441	0.0123345
	3.78275	74667	0.00101401		3.78945	1.0908e+06	0.0323585			3.77235	-17880.2	-0.000184633		3.77665	29853.9	0.000624996			3.78675	82975	0.000732089		3.78819	956581	0.0122594
	3.78226	85673.2	0.00116348		3.78896	1.0756e+06	0.0319076			3.77186	-24954.2	-0.00025768		3.77616	48222.9	0.00100955			3.78626	46757	0.000412537		3.7877	939891	0.0120455
	3.78177	85764.5	0.00116472		3.78847	1.06704e+06	0.0316536			3.77137	-19888.2	-0.000205368		3.77567	51906.6	0.00108667			3.78577	90330.5	0.000796986		3.78721	928652	0.0119014
	3.78128	68788.2	0.000934175		3.78798	1.04747e+06	0.0310732			3.77088	-17063.8	-0.000176202		3.77518	33180.1	0.000694631			3.78528	131031	0.00115609		3.78672	927308	0.0118842
	3.7808	52424.5	0.000711948		3.7875	1.02082e+06	0.0302825			3.7704	-14003	-0.000144596		3.7747	20482.8	0.00042881			3.7848	93779.8	0.000827419		3.78624	926785	0.0118775
	3.78031	53201.5	0.0007225		3.78701	1.001e+06	0.0296946			3.76991	-3056.75	-3.15643e-05		3.77421	34044.1	0.000712719			3.78431	53769.5	0.000474408		3.78575	922268	0.0118196
	3.77982	63381.5	0.000860749		3.78652	986728	0.0292713			3.76942	6679.25	6.89706e-05		3.77372	52058.1	0.00108985			3.78382	87187	0.000769251		3.78526	916730	0.0117486
	3.77933	67029.2	0.000910287		3.78603	965085	0.0286292			3.76893	3930.5	4.05867e-05		3.77323	44094	0.000923115			3.78333	126380	0.00111506		3.78477	908983	0.0116494
	3.77884	65807.5	0.000893695		3.78554	935711	0.0277579			3.76844	-3522.25	-3.63711e-05		3.77274	18836.2	0.00039434			3.78284	95115	0.0008392		3.78428	894066	0.0114582
	3.77835	70525.8	0.000957771		3.78505	914388	0.0271253			3.76795	-4610.5	-4.76085e-05		3.77225	9533	0.000199575			3.78235	52181.8	0.0004604		3.78379	876816	0.0112371
	3.77786	76776	0.00104265		3.78456	909922	0.0269928			3.76746	-6023.5	-6.21992e-05		3.77176	22163.9	0.000464004			3.78186	69246	0.000610958		3.7833	871377	0.0111674
	3.77737	70741	0.000960694		3.78407	910614	0.0270134			3.76697	-15563.8	-0.000160713		3.77127	30243	0.000633142			3.78137	92683.2	0.000817745		3.78281	883047	0.011317
	3.77689	55604.5	0.000755134		3.78359	899776	0.0266918			3.76649	-21979.2	-0.00022696		3.77079	21354.4	0.000447057			3.78089	57769.5	0.0005097		3.78233	899699	0.0115304
	3.7764	50233.2	0.00068219		3.7831	875741	0.0259788			3.766	-14803.2	-0.00015286		3.7703	16767.5	0.00035103			3.7804	21726.2	0.000191691		3.78184	904489	0.0115918
	3.77591	59676	0.000810426		3.78261	850019	0.0252158			3.76551	-6621.5	-6.83742e-05		3.76981	33341.5	0.00069801			3.77991	52399	0.000462317		3.78135	891288	0.0114226
	3.77542	67034.8	0.000910362		3.78212	832471	0.0246952			3.76502	-10943.8	-0.000113006		3.76932	53198.5	0.00111372			3.77942	94127	0.000830483		3.78086	867688	0.0111201
	3.77493	60614.2	0.000823168		3.78163	824948	0.0244721			3.76453	-16167	-0.000166942		3.76883	51797.8	0.00108439			3.77893	73211	0.000645941		3.78037	848862	0.0108789
	3.77444	51393.8	0.00069795		3.78114	824060	0.0244457			3.76404	-7948.25	-8.20744e-05		3.76834	36955.4	0.000773667			3.77844	35162.5	0.000310239		3.77988	846392	0.0108472
	3.77395	53909.8	0.000732118		3.78065	822985	0.0244138			3.76355	1675	1.72962e-05		3.76785	33891	0.000709514			3.77795	50800.5	0.000448213		3.77939	855685	0.0109663
	3.77346	64138.8	0.000871033		3.78016	814333	0.0241572			3.76306	-2654.5	-2.74106e-05		3.76736	41853.9	0.000876218			3.77746	81176.5	0.000716221		3.7789	857274	0.0109867
	3.77297	68609.2	0.000931744		3.77967	797499	0.0236578			3.76258	-6265	-6.4693e-05		3.76687	35095.5	0.00073473			3.77697	60521.2	0.000533979		3.77841	839432	0.010758
	3.77249	65349	0.000887468		3.77919	779690	0.0231295			3.76209	11635.8	0.000120152		3.76639	7275.38	0.000152311			3.77649	25389.2	0.000224009		3.77793	816022	0.010458
	3.772	62349	0.000846727		3.7787	764653	0.0226834			3.7616	36540.5	0.000377321		3.7659	-13681.1	-0.000286417			3.776	39613.8	0.000349512		3.77744	810480	0.010387
	3.77151	61026.8	0.00082877		3.77821	746531	0.0221458			3.76111	38299.8	0.000395487		3.76541	-5231.62	-0.000109525			3.77551	71871.2	0.00063412		3.77695	824450	0.010566
	3.77102	54866.5	0.000745111		3.77772	722333	0.021428			3.76062	20097.2	0.000207526		3.76492	18645.6	0.000390349			3.77502	63968.5	0.000564394		3.77646	836208	0.0107167
	3.77053	43633	0.000592555		3.77723	703077	0.0208568			3.76013	9167.25	9.46619e-05		3.76443	31910	0.000668041			3.77453	43532.8	0.00038409		3.77597	830779	0.0106471
	3.77004	37178.2	0.000504897		3.77674	700150	0.0207699			3.75964	7851.75	8.10779e-05		3.76394	33379.1	0.000698797			3.77404	57810.5	0.000510062		3.77548	817109	0.0104719
	3.76955	41546.5	0.00056422		3.77625	704942	0.0209121			3.75915	-4762.5	-4.9178e-05		3.76345	38038	0.000796332			3.77355	71983.2	0.000635108		3.77499	811896	0.0104051
	3.76906	48783.5	0.000662502		3.77576	696849	0.020672			3.75866	-26612	-0.000274798		3.76296	44467.5	0.000930934			3.77306	42017.5	0.000370721		3.7745	820103	0.0105103
	3.76858	46083.2	0.000625831		3.77528	671351	0.0199156			3.75818	-30616.5	-0.000316149		3.76248	36995.4	0.000774504			3.77258	13066.5	0.000115286		3.77402	836623	0.010722
	3.76809	32256.2	0.000438054		3.77479	645496	0.0191486			3.75769	-11390.8	-0.000117622		3.76199	16350.1	0.000342292			3.77209	37769	0.000333236		3.77353	853451	0.0109377
	3.7676	19818.2	0.000269141		3.7743	632995	0.0187778			3.7572	5459.5	5.63753e-05		3.7615	2164.75	4.53194e-05			3.7716	70710.5	0.000623879		3.77304	857837	0.0109939
	3.76711	19564.2	0.000265691		3.77381	628339	0.0186397			3.75671	6587.5	6.80232e-05		3.76101	1675.12	3.5069e-05			3.77111	50831.2	0.000448484		3.77255	837564	0.0107341
	3.76662	26887.2	0.000365141		3.77332	620932	0.0184199			3.75622	6720.75	6.93991e-05		3.76052	6.25	1.30845e-07			3.77062	15796.5	0.000139373		3.77206	800137	0.0102544
	3.76613	28124.5	0.000381943		3.77283	611140	0.0181294			3.75573	13707.5	0.000141545		3.76003	-9999.12	-0.000209333			3.77013	27558.5	0.000243149		3.77157	775722	0.00994151
	3.76564	19635.5	0.000266659		3.77234	603729	0.0179096			3.75524	13659.5	0.000141049		3.75954	-11331.5	-0.000237227			3.76964	55807.2	0.000492388		3.77108	786082	0.0100743
	3.76515	13367.2	0.000181533		3.77185	596495	0.017695			3.75475	2084	2.15196e-05		3.75905	8496	0.000177865			3.76915	43217.8	0.00038131		3.77059	816796	0.0104679
	3.76467	19534	0.00026528		3.77137	585426	0.0173666			3.75427	-3326.25	-3.43472e-05		3.75857	31092.8	0.000650932			3.76867	17408	0.000153591		3.77011	834569	0.0106957
	3.76418	30614.2	0.000415755		3.77088	573204	0.0170041			3.75378	5310.75	5.48393e-05		3.75808	30709.4	0.000642906			3.76818	29878.2	0.000263616		3.76962	827898	0.0106102
	3.76369	30867	0.000419188		3.77039	563509	0.0167165			3.75329	10611.5	0.000109575		3.75759	12738.5	0.000266683			3.76769	50433.8	0.000444977		3.76913	815452	0.0104507
	3.7632	17980	0.000244176		3.7699	553962	0.0164333			3.7528	500.5	5.16821e-06		3.7571	5667.62	0.000118653			3.7672	30340.8	0.000267697		3.76864	815923	0.0104567
	3.76271	5132	6.96948e-05		3.76941	543291	0.0161167			3.75231	-12304.8	-0.00012706		3.75661	19302	0.00040409			3.76671	5061	4.46532e-05		3.76815	826524	0.0105926
	3.76222	2192.5	2.97751e-05		3.76892	538063	0.0159616			3.75182	-15082.5	-0.000155743		3.75612	34365.1	0.000719439			3.76622	25618	0.000226028		3.76766	835046	0.0107018
	3.76173	5219.5	7.08831e-05		3.76843	542242	0.0160856			3.75133	-14438	-0.000149088		3.75563	35709.1	0.000747576			3.76573	52394.2	0.000462275		3.76717	837676	0.0107355
	3.76124	6658.25	9.0422e-05		3.76794	546169	0.0162021			3.75084	-17276	-0.000178394		3.75514	33759.6	0.000706763			3.76524	27618	0.000243674		3.76668	836322	0.0107182
	3.76076	6412.25	8.70812e-05		3.76746	537121	0.0159337			3.75036	-16270.2	-0.000168008		3.75466	43324.9	0.000907013			3.76476	-9939.25	-8.7694e-05		3.7662	830018	0.0106374
	3.76027	8475.75	0.000115104		3.76697	517460	0.0153504			3.74987	-8225.75	-8.49399e-05		3.75417	57594.5	0.00120575			3.76427	4249.75	3.74956e-05		3.76571	820228	0.0105119
	3.75978	13763.8	0.000186918		3.76648	502086	0.0148944			3.74938	-4504.5	-4.65139e-05		3.75368	57594.5	0.00120575			3.76378	37199	0.000328207		3.76522	817196	0.010473
	3.75929	20561.5	0.000279234		3.76599	499703	0.0148237			3.74889	-9523	-9.83354e-05		3.75319	39677.2	0.00083065			3.76329	23073.8	0.00020358		3.76473	829013	0.0106245
	3.7588	26632.5	0.000361681		3.7655	505238	0.0149879			3.7484	-10573	-0.000109178		3.7527	20534.2	0.000429888			3.7628	-7936.75	-7.0026e-05		3.76424	848037	0.0108683
	3.75831	28371	0.000385291		3.76501	509510	0.0151146			3.74791	-2262.75	-2.33654e-05		3.75221	16388.6	0.000343098			3.76231	11980.2	0.000105702		3.76375	859384	0.0110137
	3.75782	24137.5	0.000327798		3.76452	508701	0.0150906			3.74742	1287.25	1.32923e-05		3.75172	25779.9	0.000539706			3.76182	53642.5	0.000473288		3.76326	860858	0.0110326
	3.75733	20240.5	0.000274875		3.76403	504574	0.0149682			3.74693	-6995.5	-7.22362e-05		3.75123	34087.6	0.00071363			3.76133	41424	0.000365484		3.76277	862530	0.011054
	3.75685	25478.2	0.000346006		3.76354	500555	0.014849			3.74645	-11147	-0.000115105		3.75075	31422.8	0.00065784			3.76084	-5134.25	-4.52995e-05		3.76228	866640	0.0111067
	3.75636	36770	0.000499353		3.76306	496837	0.0147387			3.74596	482	4.97718e-06		3.75026	25014.2	0.000523677			3.76036	-7452	-6.5749e-05		3.7618	862169	0.0110494
	3.75587	39414.8	0.00053527		3.76257	487516	0.0144622			3.74547	13342.5	0.000137776		3.74977	32279.9	0.000675784			3.75987	29632.8	0.00026145		3.76131	845058	0.0108301
	3.75538	26625.8	0.000361589		3.76208	467754	0.0138759			3.74498	11191.8	0.000115567		3.74928	57932.9	0.00121283			3.75938	37183.5	0.00032807		3.76082	831183	0.0106523
	3.75489	9900.5	0.000134453		3.76159	445908	0.0132278			3.74449	3243.25	3.34901e-05		3.74879	81042.6	0.00169664			3.75889	15340.2	0.000135347		3.76033	838470	0.0107457
	3.7544	3622	4.91884e-05		3.7611	438954	0.0130216			3.744	6060.25	6.25787e-05		3.7483	75267.4	0.00157573			3.7584	22712	0.000200388		3.75984	863919	0.0110718
	3.75391	7692.5	0.000104468		3.76061	449638	0.0133385			3.74351	14515.5	0.000149888		3.74781	43609.5	0.000912972			3.75791	53486.5	0.000471912		3.75935	889805	0.0114036
	3.75342	12648	0.000171765		3.76012	458627	0.0136052			3.74302	12702.2	0.000131165		3.74732	19790	0.000414307			3.75742	46282.8	0.000408353		3.75886	906651	0.0116195
	3.75293	13809.5	0.000187539		3.75963	449054	0.0133212			3.74253	1867	1.92788e-05		3.74683	26749.9	0.000560013			3.75693	2581.75	2.27788e-05		3.75837	916502	0.0117457
	3.75245	11801	0.000160263		3.75915	428988	0.0127259			3.74205	-3330	-3.43859e-05		3.74635	45989.6	0.0009628			3.75645	-17443.2	-0.000153902		3.75789	917580	0.0117595
	3.75196	6566.25	8.91726e-05		3.75866	417308	0.0123794			3.74156	1850.25	1.91059e-05		3.74586	43134.2	0.000903022			3.75596	-6466	-5.70495e-05		3.7574	903928	0.0115846
	3.75147	565.75	7.68314e-06		3.75817	416485	0.012355			3.74107	10132.8	0.000104632		3.74537	16624.2	0.000348031			3.75547	-9571.5	-8.44494e-05		3.75691	883614	0.0113242
	3.75098	1294	1.75731e-05		3.75768	414728	0.0123029			3.74058	16188	0.000167159		3.74488	826.125	1.72951e-05			3.75498	-24687.2	-0.000217816		3.75642	879540	0.011272
	3.75049	10324.5	0.000140211		3.75719	408221	0.0121099			3.74009	18062.5	0.000186515		3.74439	18676.8	0.000391001			3.75449	-10098.2	-8.90969e-05		3.75593	901564	0.0115543
	3.75	16214.8	0.000220203		3.7567	403913	0.0119821			3.7396	12617	0.000130284		3.7439	50380.4	0.00105472			3.754	20178.8	0.000178037		3.75544	930056	0.0119194
	3.74951	9892.5	0.000134345		3.75621	403769	0.0119778			3.73911	2529.25	2.61173e-05		3.74341	59849.5	0.00125296			3.75351	14632.5	0.000129103		3.75495	939440	0.0120397
	3.74902	1278.5	1.73626e-05		3.75572	403092	0.0119577			3.73862	-1401.25	-1.44694e-05		3.74292	39239.9	0.000821493			3.75302	-12355.5	-0.000109013		3.75446	929058	0.0119067
	3.74854	6924.75	9.40412e-05		3.75524	402396	0.0119371			3.73814	2661.5	2.74829e-05		3.74244	12471.5	0.000261093			3.75254	-963.75	-8.50317e-06		3.75398	917502	0.0117585
	3.74805	24929.2	0.00033855		3.75475	404746	0.0120068			3.73765	-279.75	-2.88873e-06		3.74195	879.375	1.84099e-05			3.75205	39144.5	0.000345372		3.75349	914247	0.0117168
	3.74756	36982.2	0.000502235		3.75426	403661	0.0119746			3.73716	-18420.8	-0.000190214		3.74146	1798.12	3.7644e-05			3.75156	40930.8	0.000361132		3.753	914078	0.0117147
	3.74707	33886	0.000460187		3.75377	391289	0.0116076			3.73667	-33921.2	-0.000350274		3.74097	2585.62	5.41305e-05			3.75107	1344.5	1.18625e-05		3.75251	916261	0.0117426
	3.74658	23847.2	0.000323856		3.75328	376918	0.0111813			3.73618	-25784.5	-0.000266253		3.74048	1569.75	3.2863e-05			3.75058	-16038	-0.000141503		3.75202	929358	0.0119105
	3.74609	15103.8	0.000205116		3.75279	377488	0.0111982			3.73569	-2869.5	-2.96307e-05		3.73999	6431.38	0.000134642			3.75009	2335.25	2.06039e-05		3.75153	952196	0.0122032
	3.7456	6619.5	8.98957e-05		3.7523	389163	0.0115445			3.7352	6416.75	6.626e-05		3.7395	18512.6	0.000387565			3.7496	6741.25	5.94781e-05		3.75104	966449	0.0123858
	3.74511	-429.25	-5.8294e-06		3.75181	389638	0.0115586			3.73471	-6736.25	-6.95592e-05		3.73901	28314.5	0.000592769			3.74911	-10944.8	-9.65656e-05		3.75055	957460	0.0122706
	3.74463	1631.25	2.21531e-05		3.75133	371940	0.0110336			3.73423	-22183.5	-0.000229069		3.73853	26962	0.000564454			3.74863	-4787	-4.22357e-05		3.75007	931515	0.0119381
	3.74414	11937.2	0.000162113		3.75084	353907	0.0104987			3.73374	-20812.8	-0.000214914		3.73804	17095	0.000357887			3.74814	26320.8	0.000232228		3.74958	903851	0.0115836
	3.74365	15581.5	0.000211604		3.75035	348311	0.0103326			3.73325	-7226	-7.46164e-05		3.73755	10298.5	0.000215601			3.74765	30167.5	0.000266168		3.74909	880181	0.0112802
	3.74316	3691.75	5.01356e-05		3.74986	346735	0.0102859			3.73276	1404.25	1.45004e-05		3.73706	14819.5	0.000310249			3.74716	1724	1.52109e-05		3.7486	861336	0.0110387
	3.74267	-11305	-0.000153527		3.74937	342350	0.0101558			3.73227	-2661.25	-2.74803e-05		3.73657	26680.5	0.000558561			3.74667	-6559.5	-5.78745e-05		3.74811	856718	0.0109795
	3.74218	-11825	-0.000160589		3.74888	344495	0.0102194			3.73178	-12501.5	-0.000129092		3.73608	33702.1	0.000705559			3.74618	14847	0.000130995		3.74762	876051	0.0112273
	3.74169	1051.25	1.42764e-05		3.74839	356079	0.0105631			3.73129	-17705.2	-0.000182826		3.73559	29064.8	0.000608475			3.74569	19236	0.000169719		3.74713	908777	0.0116467
	3.7412	11678.5	0.000158599		3.7479	359382	0.0106611			3.7308	-16395	-0.000169296		3.7351	19074.4	0.000399325			3.7452	1037.75	9.15607e-06		3.74664	927263	0.0118836
	3.74072	12573.2	0.00017075		3.74742	344230	0.0102116			3.73032	-15517.8	-0.000160238		3.73462	14545	0.000304502			3.74472	7664.25	6.76217e-05		3.74616	916222	0.0117422
	3.74023	10399.5	0.00014123		3.74693	330781	0.00981262			3.72983	-18938.5	-0.000195561		3.73413	16542.5	0.00034632			3.74423	40737	0.000359423		3.74567	889612	0.0114011
	3.73974	10850.2	0.000147351		3.74644	340104	0.0100892			3.72934	-19705.2	-0.000203478		3.73364	16848.8	0.000352731			3.74374	45237.8	0.000399133		3.74518	872627	0.0111834
	3.73925	10088.2	0.000137003		3.74595	357124	0.0105941			3.72885	-11210.2	-0.000115758		3.73315	12393.5	0.00025946			3.74325	15098.5	0.000133214		3.74469	873946	0.0112003
	3.73876	4539	6.16416e-05		3.74546	350790	0.0104062			3.72836	-1497.25	-1.54607e-05		3.73266	10046.8	0.00021033			3.74276	10157	8.96152e-05		3.7442	882079	0.0113046
	3.73827	-171.5	-2.32905e-06		3.74497	322590	0.00956962			3.72787	-3185	-3.28886e-05		3.73217	12808.5	0.000268148			3.74227	44679.2	0.000394205		3.74371	883621	0.0113243
	3.73778	3270.5	4.44148e-05		3.74448	305498	0.00906258			3.72738	-11123.2	-0.00011486		3.73168	11119	0.000232778			3.74178	57031	0.000503185		3.74322	876545	0.0112337
	3.73729	11748.2	0.000159546		3.74399	315263	0.00935227			3.72689	-7900.5	-8.15813e-05		3.73119	-2243.62	-4.69706e-05			3.74129	19736.5	0.000174135		3.74273	866325	0.0111027
	3.7368	14376.5	0.000195239		3.7435	330316	0.00979882			3.7264	6526.5	6.73933e-05		3.7307	-15925.1	-0.000333395			3.7408	-14003.8	-0.000123555		3.74224	856380	0.0109752
	3.73632	7898.75	0.000107269		3.74302	326523	0.00968629			3.72592	11817.8	0.000122031		3.73022	-12712.4	-0.000266136			3.74032	-7005.5	-6.18095e-05		3.74176	845812	0.0108398
	3.73583	3480.25	4.72633e-05		3.74253	309308	0.00917563			3.72543	652	6.73261e-06		3.72973	4345.88	9.09816e-05			3.73983	7218.5	6.36888e-05		3.74127	834100	0.0106897
	3.73534	13125.5	0.00017825		3.74204	300149	0.00890391			3.72494	-7462.75	-7.70611e-05		3.72924	14819.4	0.000310246			3.73934	1161.75	1.02501e-05		3.74078	824795	0.0105704
	3.73485	32039.2	0.000435107		3.74155	306674	0.00909748			3.72445	1638.25	1.69167e-05		3.72875	11847.9	0.000248037			3.73885	-14.25	-1.25728e-07		3.74029	822520	0.0105413
	3.73436	42593.2	0.000578435		3.74106	318025	0.00943419			3.72396	12479.5	0.000128865		3.72826	12414.2	0.000259894			3.73836	15211	0.000134207		3.7398	825150	0.010575
	3.73387	37676.8	0.000511667		3.74057	321066	0.0095244			3.72347	5695	5.88071e-05		3.72777	28183.1	0.000590018			3.73787	12730	0.000112317		3.73931	821290	0.0105255
	3.73338	30957.5	0.000420417		3.74008	312470	0.00926942			3.72298	-10447.2	-0.000107879		3.72728	42790.9	0.000895834			3.73738	-15489	-0.000136659		3.73882	801569	0.0102728
	3.73289	37174.8	0.00050485		3.73959	300005	0.00889966			3.72249	-15474.2	-0.000159789		3.72679	34258.4	0.000717205			3.73689	-24478.2	-0.000215972		3.73833	774292	0.00992319
	3.73241	50738	0.000689044		3.73911	296431	0.00879363			3.72201	-9078.75	-9.3748e-05		3.72631	9383.12	0.000196437			3.73641	2488.25	2.19538e-05		3.73785	762200	0.00976822
	3.73192	55777.5	0.000757483		3.73862	306971	0.0091063			3.72152	-5422.75	-5.59958e-05		3.72582	-3872.38	-8.10688e-05			3.73592	20421.2	0.000180177		3.73736	776180	0.0099474
	3.73143	51929.8	0.000705229		3.73813	320924	0.0095202			3.72103	-6264.25	-6.46852e-05		3.72533	5104	0.000106853			3.73543	5758	5.08029e-05		3.73687	797164	0.0102163
	3.73094	53991.8	0.000733232		3.73764	322212	0.00955841			3.72054	-3152.5	-3.2553e-05		3.72484	17989.2	0.000376608			3.73494	-2037.25	-1.79747e-05		3.73638	794869	0.0101869
	3.73045	65964.5	0.000895827		3.73715	309427	0.00917916			3.72005	1345.25	1.38912e-05		3.72435	16794.1	0.000351588			3.73445	21187.5	0.000186937		3.73589	763319	0.00978257
	3.72996	73221.8	0.000994384		3.73666	297589	0.00882798			3.71956	-2183	-2.25419e-05		3.72386	7664.88	0.000160465			3.73396	39400	0.000347626		3.7354	725988	0.00930413
	3.72947	67034.5	0.000910358		3.73617	298263	0.00884796			3.71907	-9294.5	-9.59759e-05		3.72337	8526	0.000178493			3.73347	29921.8	0.000264		3.73491	704546	0.00902934
	3.72898	61027.5	0.00082878		3.73568	306411	0.00908968			3.71858	-7091	-7.32223e-05		3.72288	25475.9	0.000533342			3.73298	28948.5	0.000255413		3.73442	696853	0.00893075
	3.7285	71292.5	0.000968184		3.7352	310246	0.00920346			3.7181	2334	2.41011e-05		3.7224	49170.5	0.00102939			3.7325	60812	0.000536544		3.73394	692003	0.00886859
	3.72801	91265.2	0.00123942		3.73471	306469	0.00909141			3.71761	4404.5	4.54813e-05		3.72191	65199.1	0.00136495			3.73201	91181	0.00080449		3.73345	691345	0.00886016
	3.72752	100790	0.00136877		3.73422	301089	0.00893181			3.71712	-3338.5	-3.44737e-05		3.72142	61390.5	0.00128522			3.73152	94268.2	0.000831729		3.73296	699992	0.00897098
	3.72703	94371.8	0.00128161		3.73373	300249	0.00890689			3.71663	-8596.5	-8.87683e-05		3.72093	34569.9	0.000723726			3.73103	99216.2	0.000875385		3.73247	708223	0.00907646
	3.72654	86396.2	0.0011733		3.73324	304116	0.00902161			3.71614	-5991	-6.18636e-05		3.72044	-1299.12	-2.71974e-05			3.73054	125161	0.0011043		3.73198	700443	0.00897675
	3.72605	89683	0.00121793		3.73275	306903	0.00910427			3.71565	-2810.75	-2.90241e-05		3.71995	-21342.2	-0.000446803			3.73005	136625	0.00120544		3.73149	679229	0.00870488
	3.72556	100676	0.00136722		3.73226	301689	0.00894961			3.71516	-2188.5	-2.25987e-05		3.71946	-13285.6	-0.000278137			3.72956	110533	0.000975231		3.731	662550	0.00849113
	3.72507	107431	0.00145896		3.73177	288367	0.0085544			3.71467	1767	1.82462e-05		3.71897	10086.1	0.000211155			3.72907	83982.2	0.000740976		3.73051	657296	0.0084238
	3.72459	103818	0.00140989		3.73129	276239	0.00819462			3.71419	9304	9.6074e-05		3.71849	27938.4	0.000584894			3.72859	87375.5	0.000770914		3.73003	653189	0.00837116
	3.7241	93397.5	0.00126838		3.7308	274794	0.00815175			3.7137	10852.2	0.000112061		3.718	33167.2	0.000694362			3.7281	91837.5	0.000810283		3.72954	645108	0.0082676
	3.72361	84380.8	0.00114593		3.73031	283618	0.00841352			3.71321	1246.75	1.28741e-05		3.71751	30155.8	0.000631315			3.72761	72107	0.0006362		3.72905	642815	0.0082382
	3.72312	82207.2	0.00111641		3.72982	295993	0.00878063			3.71272	-13450	-0.000138886		3.71702	21641.2	0.000453063			3.72712	60266.8	0.000531734		3.72856	651819	0.0083536
	3.72263	84490	0.00114741		3.72933	308530	0.00915253			3.71223	-24919.2	-0.000257319		3.71653	10999	0.000230266			3.72663	84213	0.000743012		3.72807	661172	0.00847347
	3.72214	84349.2	0.0011455		3.72884	319747	0.00948529			3.71174	-28576.2	-0.000295081		3.71604	9369.38	0.000196149			3.72614	111139	0.000980578		3.72758	659412	0.00845091
	3.72165	80582.2	0.00109434		3.72835	323354	0.00959228			3.71125	-21975.8	-0.000226924		3.71555	23295.1	0.000487687			3.72565	107830	0.000951389		3.72709	648862	0.0083157
	3.72116	80243.8	0.00108975		3.72786	314090	0.00931749			3.71076	-7745.25	-7.99782e-05		3.71506	38671.1	0.000809586			3.72516	102434	0.000903773		3.7266	635835	0.00814875
	3.72067	87267.2	0.00118513		3.72737	298890	0.00886655			3.71027	4335	4.47636e-05		3.71457	35066.1	0.000734115			3.72467	128192	0.00113104		3.72611	621584	0.00796612
	3.72019	94391.2	0.00128187		3.72689	290751	0.00862512			3.70979	8328.5	8.60009e-05		3.71409	15995.8	0.000334874			3.72419	156214	0.00137827		3.72563	611938	0.00784249
	3.7197	93813.2	0.00127403		3.7264	291602	0.00865038			3.7093	10446.5	0.000107872		3.7136	5812.25	0.00012168			3.7237	144822	0.00127776		3.72514	617892	0.0079188
	3.71921	91462.8	0.0012421		3.72591	292850	0.00868741			3.70881	15679.2	0.000161905		3.71311	12898.6	0.000270035			3.72321	111990	0.00098809		3.72465	632574	0.00810696
	3.71872	100756	0.0013683		3.72542	292755	0.00868457			3.70832	14596.5	0.000150725		3.71262	17077.6	0.000357523			3.72272	98800	0.000871713		3.72416	626088	0.00802384
	3.71823	122988	0.00167024		3.72493	299081	0.00887224			3.70783	-1234	-1.27424e-05		3.71213	4012.75	8.40076e-05			3.72223	99455	0.000877492		3.72367	583755	0.0074813
	3.71774	143445	0.00194805		3.72444	312188	0.00926106			3.70734	-19119.2	-0.000197427		3.71164	-8280.88	-0.000173361			3.72174	86135.8	0.000759976		3.72318	534503	0.0068501
	3.71725	149070	0.00202444		3.72395	320867	0.0095185			3.70685	-20038	-0.000206914		3.71115	3617	7.57225e-05			3.72125	69363.8	0.000611997		3.72269	516913	0.00662467
	3.71676	142701	0.00193795		3.72346	320446	0.00950603			3.70636	-7673	-7.92321e-05		3.71066	28878.4	0.000604573			3.72076	76725.8	0.000676952		3.7222	528498	0.00677314
	3.71628	136614	0.00185528		3.72298	319873	0.00948902			3.70588	-1408.5	-1.45443e-05		3.71018	34328.8	0.000718678			3.72028	100085	0.000883052		3.72172	536400	0.00687441
	3.71579	137542	0.00186788		3.72249	323182	0.0095872			3.70539	-4481.5	-4.62764e-05		3.70969	12374.6	0.000259065			3.71979	115566	0.00101963		3.72123	530003	0.00679243
	3.7153	142310	0.00193264		3.722	319981	0.00949224			3.7049	-2453.25	-2.53325e-05		3.7092	-7075.75	-0.000148132			3.7193	128708	0.00113559		3.72074	529307	0.0067835
	3.71481	145462	0.00197544		3.72151	306147	0.00908185			3.70441	7906.75	8.16459e-05		3.70871	2174	4.5513e-05			3.71881	151926	0.00134044		3.72025	541132	0.00693506
	3.71432	146894	0.00199489		3.72102	298559	0.00885674			3.70392	12943.2	0.000133653		3.70822	28930.9	0.000605673			3.71832	165328	0.00145869		3.71976	542960	0.00695849
	3.71383	151026	0.002051		3.72053	311680	0.009246			3.70343	7663.5	7.9134e-05		3.70773	42685.6	0.00089363			3.71783	147750	0.0013036		3.71927	521642	0.00668528
	3.71334	159791	0.00217003		3.72004	330464	0.00980321			3.70294	3115.75	3.21735e-05		3.70724	31857.4	0.000666939			3.71734	121052	0.00106804		3.71878	497787	0.00637956
	3.71285	168816	0.0022926		3.71955	327763	0.00972308			3.70245	3571	3.68745e-05		3.70675	11336.2	0.000237326			3.71685	118813	0.00104829		3.71829	494374	0.00633582
	3.71237	172377	0.00234095		3.71907	304264	0.00902598			3.70197	-720	-7.43479e-06		3.70627	9.5	1.98884e-07			3.71637	135917	0.00119919		3.71781	504892	0.00647061
	3.71188	170158	0.00231082		3.71858	289393	0.00858483			3.70148	-11691.2	-0.000120725		3.70578	3770.5	7.8936e-05			3.71588	150130	0.0013246		3.71732	511359	0.00655349
	3.71139	165178	0.00224319		3.71809	300640	0.00891848			3.70099	-16733.2	-0.000172789		3.70529	17559.5	0.000367611			3.71539	165526	0.00146043		3.71683	513698	0.00658347
	3.7109	156945	0.00213138		3.7176	321787	0.00954581			3.7005	-11762.2	-0.000121458		3.7048	32216.9	0.000674465			3.7149	192128	0.00169514		3.71634	520147	0.00666612
	3.71041	143538	0.0019493		3.71711	328620	0.00974852			3.70001	-9566.25	-9.8782e-05		3.70431	37928	0.000794029			3.71441	210478	0.00185705		3.71585	524686	0.00672429
	3.70992	130054	0.00176619		3.71662	319774	0.00948611			3.69952	-15891	-0.000164092		3.70382	29509	0.000617776			3.71392	200038	0.00176494		3.71536	516970	0.00662541
	3.70943	125760	0.00170788		3.71613	310587	0.00921355			3.69903	-18171	-0.000187635		3.70333	12338.5	0.000258308			3.71343	177828	0.00156898		3.71487	504022	0.00645946
	3.70894	130461	0.00177171		3.71564	307835	0.00913193			3.69854	-9184.5	-9.484e-05		3.70284	-532.125	-1.11401e-05			3.71294	168411	0.00148589		3.71438	500287	0.00641159
	3.70846	133426	0.00181198		3.71516	304807	0.00904208			3.69806	-1989.75	-2.05464e-05		3.70236	109.625	2.29502e-06			3.71246	161544	0.0014253		3.7139	503458	0.00645224
	3.70797	129764	0.00176225		3.71467	296779	0.00880395			3.69757	-8244	-8.51283e-05		3.70187	11597.4	0.000242793			3.71197	138800	0.00122464		3.71341	500502	0.00641435
	3.70748	126900	0.00172335		3.71418	288252	0.00855099			3.69708	-19332.2	-0.000199627		3.70138	22536	0.000471795			3.71148	114341	0.00100883		3.71292	492021	0.00630565
	3.70699	128782	0.00174891		3.71369	283950	0.00842339			3.69659	-22498.8	-0.000232324		3.70089	23192.9	0.000485547			3.71099	109090	0.000962501		3.71243	490286	0.00628343
	3.7065	126426	0.00171692		3.7132	282171	0.00837059			3.6961	-19745	-0.000203889		3.7004	14251.4	0.000298355			3.7105	112238	0.000990272		3.71194	496153	0.00635862
	3.70601	114598	0.00155629		3.71271	280273	0.00831428			3.69561	-17506.2	-0.000180771		3.69991	6150.5	0.000128762			3.71001	107979	0.000952699		3.71145	497672	0.00637808
	3.70552	105854	0.00143755		3.71222	280332	0.00831605			3.69512	-12958.8	-0.000133813		3.69942	7690.88	0.00016101			3.70952	110806	0.000977639		3.71096	491466	0.00629854
	3.70503	113374	0.00153967		3.71173	284923	0.00845225			3.69463	-4139.25	-4.27423e-05		3.69893	15459.1	0.000323639			3.70903	133088	0.00117424		3.71047	487473	0.00624737
	3.70454	129184	0.00175437		3.71124	291167	0.00863747			3.69415	733	7.56903e-06		3.69845	19135.2	0.0004006			3.70854	148473	0.00130998		3.70998	490666	0.00628829
	3.70406	136602	0.00185512		3.71076	293972	0.00872066			3.69366	-2815.75	-2.90757e-05		3.69796	17304.4	0.00036227			3.70806	131626	0.00116133		3.7095	493757	0.00632791
	3.70357	137875	0.0018724		3.71027	293624	0.00871034			3.69317	-6450	-6.66033e-05		3.69747	19325.1	0.000404575			3.70757	104694	0.000923715		3.70901	490753	0.0062894
	3.70308	150302	0.00204116		3.70978	295089	0.00875381			3.69268	-6166.75	-6.36785e-05		3.69698	27730	0.000580532			3.70708	99025.2	0.0008737		3.70852	484481	0.00620903
	3.70259	177578	0.00241159		3.70929	299538	0.0088858			3.69219	-12484	-0.000128911		3.69649	29906.9	0.000626105			3.70659	100968	0.000890839		3.70803	478726	0.00613527
	3.7021	204450	0.00277652		3.7088	301933	0.00895685			3.6917	-29480.8	-0.000304421		3.696	17355.6	0.000363343			3.7061	84282.5	0.000743625		3.70754	474842	0.00608549
	3.70161	220642	0.00299641		3.70831	299497	0.00888456			3.69121	-40667.5	-0.000419937		3.69551	3388.12	7.09309e-05			3.70561	67011.5	0.000591243		3.70705	476213	0.00610306
	3.70112	231568	0.0031448		3.70782	297401	0.00882239			3.69072	-32868	-0.000339398		3.69502	5689.88	0.000119118			3.70512	82370.5	0.000726755		3.70656	482897	0.00618873
	3.70063	242228	0.00328957		3.70733	300844	0.00892452			3.69023	-18395.5	-0.000189954		3.69453	17055.9	0.000357067			3.70463	116800	0.00103053		3.70607	482629	0.00618529
	3.70015	248161	0.00337014		3.70685	305176	0.00905305			3.68975	-14691.5	-0.000151706		3.69405	14170.9	0.00029667			3.70415	131458	0.00115985		3.70559	463518	0.00594036
	3.69966	247759	0.00336468		3.70636	301330	0.00893895			3.68926	-17331.2	-0.000178964		3.69356	-3797.38	-7.94987e-05			3.70366	126633	0.00111728		3.7051	437337	0.00560484
	3.69917	247722	0.00336417		3.70587	290000	0.00860285			3.68877	-14383	-0.00014852		3.69307	-8596.38	-0.000179966			3.70317	132095	0.00116548		3.70461	431776	0.00553357
	3.69868	250223	0.00339814		3.70538	282247	0.00837284			3.68828	-12235.5	-0.000126345		3.69258	15886.9	0.000332594			3.70268	150002	0.00132347		3.70412	453332	0.00580982
	3.69819	249190	0.00338412		3.70489	284329	0.00843461			3.68779	-21351	-0.000220472		3.69209	47029.9	0.000984578			3.70219	160310	0.00141441		3.70363	475522	0.00609421
	3.6977	244990	0.00332707		3.7044	289706	0.00859413			3.6873	-28740	-0.000296772		3.6916	54467.6	0.00114029			3.7017	170092	0.00150072		3.70314	474208	0.00607737
	3.69721	247550	0.00336183		3.70391	289962	0.00860173			3.68681	-14688.5	-0.000151675		3.69111	40826.9	0.000854717			3.70121	205587	0.00181389		3.70265	459190	0.00588489
	3.69672	258038	0.00350427		3.70342	287011	0.00851417			3.68632	9755	0.000100731		3.69062	30206.2	0.000632373			3.70072	262942	0.00231994		3.70216	456527	0.00585077
	3.69624	263117	0.00357325		3.70294	288679	0.00856367			3.68584	13679.5	0.000141256		3.69014	28402	0.0005946			3.70024	312598	0.00275806		3.70168	470626	0.00603146
	3.69575	256164	0.00347882		3.70245	296419	0.00879326			3.68535	-5982.75	-6.17785e-05		3.68965	21574.4	0.000451663			3.69975	343728	0.00303272		3.70119	480611	0.00615943
	3.69526	248858	0.0033796		3.70196	303385	0.00899992			3.68486	-19102.2	-0.000197252		3.68916	10144.1	0.000212369			3.69926	361966	0.00319362		3.7007	470204	0.00602606
	3.69477	251078	0.00340975		3.70147	303045	0.00898983			3.68437	-9795.25	-0.000101147		3.68867	13919.2	0.000291402			3.69877	356172	0.00314251		3.70021	446958	0.00572814
	3.69428	253988	0.00344928		3.70098	295817	0.00877542			3.68388	1261	1.30212e-05		3.68818	36669.9	0.00076769			3.69828	313310	0.00276433		3.69972	431480	0.00552977
	3.69379	245697	0.00333667		3.70049	288654	0.00856292			3.68339	-6214	-6.41664e-05		3.68769	52140	0.00109156			3.69779	255587	0.00225504		3.69923	436848	0.00559857
	3.6933	230288	0.00312741		3.7	289970	0.00860194			3.6829	-19808.5	-0.000204544		3.6872	40141	0.000840358			3.6973	217449	0.00191856		3.69874	458965	0.00588201
	3.69281	217050	0.00294764		3.69951	301939	0.00895703			3.68241	-17501.5	-0.000180722		3.68671	16361.5	0.000342531			3.69681	195114	0.00172149		3.69825	480551	0.00615866
	3.69233	202783	0.00275388		3.69903	316162	0.00937895			3.68193	-3339.5	-3.4484e-05		3.68623	7382.88	0.000154562			3.69633	162956	0.00143776		3.69777	485020	0.00621593
	3.69184	180568	0.00245219		3.69854	321318	0.0095319			3.68144	1585.75	1.63746e-05		3.68574	11027.4	0.00023086			3.69584	129340	0.00114116		3.69728	471664	0.00604477
	3.69135	156266	0.00212215		3.69805	316925	0.00940158			3.68095	-7358.25	-7.5982e-05		3.68525	4770.75	9.98764e-05			3.69535	129281	0.00114065		3.69679	456339	0.00584837
	3.69086	139885	0.0018997		3.69756	313698	0.00930584			3.68046	-14543.2	-0.000150175		3.68476	-13784.6	-0.000288583			3.69486	167964	0.00148194		3.6963	453631	0.00581366
	3.69037	128719	0.00174806		3.69707	317979	0.00943283			3.67997	-9668	-9.98327e-05		3.68427	-20330.4	-0.00042562			3.69437	215765	0.0019037		3.69581	461459	0.00591398
	3.68988	115579	0.00156962		3.69658	323733	0.00960354			3.67948	34	3.51087e-07		3.68378	-784.125	-1.64158e-05			3.69388	253867	0.00223987		3.69532	467404	0.00599018
	3.68939	106350	0.00144428		3.69609	324287	0.00961997			3.67899	3845.25	3.97064e-05		3.68329	26451.1	0.000553759			3.69339	282780	0.00249497		3.69483	465318	0.00596344
	3.6889	111470	0.00151381		3.6956	322590	0.00956963			3.6785	1150.25	1.18776e-05		3.6828	35450.4	0.000742159			3.6929	292524	0.00258094		3.69434	458581	0.00587709
	3.68842	125617	0.00170593		3.69512	322388	0.00956363			3.67802	-2171	-2.2418e-05		3.68232	25781.2	0.000539735			3.69242	268180	0.00236616		3.69386	450780	0.00577712
	3.68793	134455	0.00182596		3.69463	318829	0.00945804			3.67753	-2793.5	-2.88459e-05		3.68183	17246.9	0.000361066			3.69193	222056	0.0019592		3.69337	442499	0.00567099
	3.68744	137484	0.0018671		3.69414	308748	0.009159			3.67704	-1674.5	-1.7291e-05		3.68134	19181.5	0.000401568			3.69144	181132	0.00159812		3.69288	436763	0.00559748
	3.68695	144744	0.00196569		3.69365	301604	0.00894707			3.67655	-1119	-1.15549e-05		3.68085	19686	0.00041213			3.69095	147537	0.00130172		3.69239	438624	0.00562134
	3.68646	153581	0.00208569		3.69316	305732	0.00906953			3.67606	-3064.25	-3.16417e-05		3.68036	5948.88	0.000124541			3.69046	108202	0.000954669		3.6919	447003	0.00572871
	3.68597	150612	0.00204537		3.69267	310115	0.00919956			3.67557	-8290.25	-8.56059e-05		3.67987	-16307.8	-0.000341405			3.68997	73520.8	0.000648674		3.69141	453662	0.00581406
	3.68548	138130	0.00187586		3.69218	297605	0.00882846			3.67508	-15216.5	-0.000157127		3.67938	-29766.6	-0.000623169			3.68948	65160.2	0.000574909		3.69092	453179	0.00580787
	3.68499	135952	0.00184628		3.69169	273754	0.0081209			3.67459	-19925	-0.000205747		3.67889	-25999.5	-0.000544304			3.68899	74423.2	0.000656637		3.69043	448788	0.00575158
	3.6845	150448	0.00204316		3.6912	262645	0.00779135			3.6741	-18967.2	-0.000195858		3.6784	-11781	-0.000246637			3.6885	75083.5	0.000662462		3.68994	445709	0.00571213
	3.68402	162087	0.00220121		3.69072	271648	0.00805844			3.67362	-13213	-0.000136439		3.67792	2685.75	5.62266e-05			3.68802	69103	0.000609696		3.68946	443681	0.00568614
	3.68353	154055	0.00209214		3.69023	280570	0.00832311			3.67313	-8260.5	-8.52987e-05		3.67743	13132.9	0.000274939			3.68753	76459.8	0.000674605		3.68897	439446	0.00563186
	3.68304	136070	0.0018479		3.68974	273375	0.00810967			3.67264	-9269.25	-9.57152e-05		3.67694	16906.5	0.00035394			3.68704	89270	0.000787629		3.68848	432203	0.00553904
	3.68255	127053	0.00172544		3.68925	261431	0.00775535			3.67215	-15668	-0.000161789		3.67645	8835.38	0.00018497			3.68655	84038.8	0.000741474		3.68799	422570	0.00541558
	3.68206	128044	0.00173889		3.68876	262074	0.00777442			3.67166	-23158	-0.000239132		3.67596	-10038.9	-0.000210165			3.68606	73830	0.000651402		3.6875	410496	0.00526085
	3.68157	126850	0.00172268		3.68827	269698	0.00800058			3.67117	-29703.5	-0.000306721		3.67547	-24771.9	-0.000518603			3.68557	97920.5	0.000863953		3.68701	399834	0.00512421
	3.68108	119770	0.00162653		3.68778	265707	0.0078822			3.67068	-34922.5	-0.000360613		3.67498	-18998	-0.000397726			3.68508	158201	0.00139581		3.68652	400920	0.00513812
	3.68059	113888	0.00154665		3.68729	247890	0.00735365			3.67019	-34488	-0.000356126		3.67449	4407.38	9.22691e-05			3.68459	211809	0.00186879		3.68603	419392	0.00537485
	3.68011	113613	0.00154291		3.68681	232034	0.00688329			3.66971	-23067.2	-0.000238195		3.67401	24528.2	0.000513503			3.68411	230126	0.0020304		3.68555	442575	0.00567196
	3.67962	118288	0.0016064		3.68632	228548	0.00677987			3.66922	-5146	-5.31381e-05		3.67352	26017	0.00054467			3.68362	223043	0.00196791		3.68506	447820	0.00573918
	3.67913	129487	0.00175849		3.68583	233042	0.0069132			3.66873	5447.75	5.6254e-05		3.67303	13146.2	0.000275219			3.68313	203172	0.00179258		3.68457	429711	0.00550711
	3.67864	148140	0.0020118		3.68534	237977	0.00705958			3.66824	1532.25	1.58222e-05		3.67254	-709.75	-1.48587e-05			3.68264	168911	0.0014903		3.68408	409744	0.00525122
	3.67815	165675	0.00224994		3.68485	239475	0.00710402			3.66775	-9458.25	-9.76668e-05		3.67205	-6831.88	-0.000143026			3.68215	127801	0.00112759		3.68359	409403	0.00524684
	3.67766	169314	0.00229936		3.68436	233892	0.00693841			3.66726	-18269	-0.000188647		3.67156	-1396.5	-2.9236e-05			3.68166	98026.2	0.000864886		3.6831	420554	0.00538975
	3.67717	157374	0.00213721		3.68387	221597	0.00657366			3.66677	-25268.2	-0.000260922		3.67107	15170.6	0.000317599			3.68117	81964.5	0.000723173		3.68261	417078	0.0053452
	3.67668	140906	0.00191357		3.68338	213936	0.00634639			3.66628	-31879.2	-0.000329188		3.67058	31738.9	0.000664458			3.68068	70549.2	0.000622456		3.68212	394583	0.00505691
	3.6762	128867	0.00175007		3.6829	222195	0.00659141			3.6658	-30908	-0.000319159		3.6701	31266	0.000654559			3.6802	70950.8	0.000625999		3.68164	381177	0.0048851
	3.67571	118891	0.00161459		3.68241	238471	0.00707423			3.66531	-17026.5	-0.000175817		3.66961	12654.4	0.000264921			3.67971	95637.2	0.000843808		3.68115	401155	0.00514113
	3.67522	104475	0.00141882		3.68192	242322	0.00718849			3.66482	614.5	6.34539e-06		3.66912	-1940.75	-4.06299e-05			3.67922	131315	0.00115859		3.68066	441471	0.00565782
	3.67473	84803	0.00115166		3.68143	229458	0.00680688			3.66433	8901.25	9.19152e-05		3.66863	5999.12	0.000125593			3.67873	156528	0.00138104		3.68017	466795	0.00598236
	3.67424	64276	0.000872897		3.68094	218224	0.00647361			3.66384	8174	8.44055e-05		3.66814	25164	0.000526812			3.67824	179604	0.00158464		3.67968	460119	0.0058968
	3.67375	46724	0.000634533		3.68045	221816	0.00658018			3.66335	6568.5	6.7827e-05		3.66765	29047.6	0.000608117			3.67775	216222	0.00190773		3.67919	435520	0.00558154
	3.67326	33583.2	0.000456075		3.67996	230323	0.00683254			3.66286	3272.25	3.37896e-05		3.66716	10965.1	0.000229557			3.67726	241810	0.00213349		3.6787	415590	0.00532613
	3.67277	25558.2	0.000347092		3.67947	230455	0.00683644			3.66237	-7133.25	-7.36586e-05		3.66667	-10484.5	-0.000219495			3.67677	217828	0.0019219		3.67821	410418	0.00525985
	3.67229	22961	0.000311821		3.67899	227643	0.00675304			3.66189	-18145.5	-0.000187372		3.66619	-17527.6	-0.000366944			3.67629	157794	0.00139222		3.67773	417888	0.00535558
	3.6718	24486.5	0.000332538		3.6785	233058	0.00691366			3.6614	-17074.8	-0.000176316		3.6657	-9819	-0.000205562			3.6758	112148	0.000989487		3.67724	430637	0.00551897
	3.67131	26978.8	0.000366383		3.67801	240282	0.00712797			3.66091	-6522	-6.73468e-05		3.66521	3566.38	7.46626e-05			3.67531	91528.8	0.000807558		3.67675	438904	0.00562492
	3.67082	26955	0.000366061		3.67752	234415	0.00695391			3.66042	-2355.5	-2.43231e-05		3.66472	14133.8	0.000295892			3.67482	63178.5	0.000557424		3.67626	436342	0.00559208
	3.67033	22718.5	0.000308527		3.67703	218849	0.00649216			3.65993	-8535	-8.81332e-05		3.66423	15655.6	0.000327753			3.67433	22761	0.00020082		3.67577	426974	0.00547202
	3.66984	15314.2	0.000207974		3.67654	212666	0.00630873			3.65944	-11569.8	-0.00011947		3.66374	8962.62	0.000187634			3.67384	5935.5	5.23689e-05		3.67528	419605	0.00537759
	3.66935	7436.25	0.000100988		3.67605	221388	0.00656747			3.65895	-4123.25	-4.25771e-05		3.66325	5559.25	0.000116384			3.67335	20141	0.000177704		3.67479	414707	0.00531482
	3.66886	1758.25	2.38778e-05		3.67556	229686	0.00681363			3.65846	3297.75	3.40529e-05		3.66276	14866.5	0.000311233			3.67286	27741.8	0.000244766		3.6743	405992	0.00520313
	3.66837	523	7.10257e-06		3.67507	227243	0.00674115			3.65797	1289	1.33103e-05		3.66227	29419.9	0.00061591			3.67237	12328	0.00010877		3.67381	395705	0.00507129
	3.66789	5083.5	6.90362e-05		3.67459	223216	0.00662169			3.65749	-3574	-3.69055e-05		3.66179	35326.5	0.000739566			3.67189	2320	2.04694e-05		3.67333	395661	0.00507073
	3.6674	13512.8	0.000183509		3.6741	226040	0.00670548			3.657	-2002.25	-2.06754e-05		3.6613	33630.4	0.000704057			3.6714	10259.2	9.05174e-05		3.67284	407784	0.0052261
	3.66691	19513.8	0.000265005		3.67361	225481	0.00668888			3.65651	3214.25	3.31907e-05		3.66081	34938.4	0.00073144			3.67091	7281	6.42403e-05		3.67235	415682	0.00532731
	3.66642	17094.5	0.000232151		3.67312	208999	0.00619996			3.65602	5677.25	5.86238e-05		3.66032	36949.2	0.000773538			3.67042	-18630.5	-0.000164377		3.67186	405177	0.00519268
	3.66593	7158	9.72088e-05		3.67263	184511	0.00547353			3.65553	7245	7.48126e-05		3.65983	28995.9	0.000607033			3.66993	-35005.5	-0.000308854		3.67137	384776	0.00493122
	3.66544	-3137.25	-4.26052e-05		3.67214	170148	0.00504745			3.65504	11164	0.000115281		3.65934	17583.4	0.000368111			3.66944	-23071	-0.000203556		3.67088	374752	0.00480276
	3.66495	-8389.5	-0.000113933		3.67165	167498	0.00496884			3.65455	13154	0.000135829		3.65885	20895.2	0.000437445			3.66895	-11706.5	-0.000103286		3.67039	381105	0.00488417
	3.66446	-9612.25	-0.000130539		3.67116	162256	0.00481331			3.65406	9511	9.82115e-05		3.65836	33712.8	0.000705782			3.66846	-23391.8	-0.000206385		3.6699	391790	0.00502112
	3.66398	-9797	-0.000133048		3.67068	150072	0.00445189			3.65358	5353.75	5.52833e-05		3.65788	27217.1	0.000569795			3.66798	-34532.5	-0.00030468		3.66942	396740	0.00508455
	3.66349	-8043.5	-0.000109234		3.67019	144478	0.00428593			3.65309	5061	5.22604e-05		3.65739	-4839.88	-0.000101324			3.66749	-21628.2	-0.000190826		3.66893	400036	0.0051268
	3.663	-1076	-1.46126e-05		3.6697	154585	0.00458575			3.6526	3370	3.47989e-05		3.6569	-29136.4	-0.000609975			3.667	-2738.5	-2.41618e-05		3.66844	409478	0.0052478
	3.66251	10759.5	0.000146119		3.66921	169167	0.00501833			3.65211	-3526.75	-3.64176e-05		3.65641	-20349.5	-0.00042602			3.66651	-239.25	-2.1109e-06		3.66795	422103	0.0054096
	3.66202	22050.5	0.000299456		3.66872	171825	0.00509717			3.65162	-6983	-7.21071e-05		3.65592	1086.5	2.27461e-05			3.66602	-2857.5	-2.52117e-05		3.66746	425564	0.00545395
	3.66153	27520.5	0.000373741		3.66823	163069	0.00483745			3.65113	1547.75	1.59822e-05		3.65543	2567.88	5.37589e-05			3.66553	3224.5	2.84498e-05		3.66697	411908	0.00527895
	3.66104	27148.2	0.000368685		3.66774	157400	0.00466926			3.65064	14421	0.000148913		3.65494	-13379.5	-0.000280102			3.66504	4294.25	3.78882e-05		3.66648	387502	0.00496616
	3.66055	24850.5	0.000337481		3.66725	162603	0.00482362			3.65015	18046.5	0.00018635		3.65445	-24183.5	-0.000506285			3.66455	-7945.75	-7.01054e-05		3.66599	369465	0.004735
	3.66007	22307.5	0.000302946		3.66677	170962	0.00507159			3.64967	13614.5	0.000140585		3.65397	-28411.9	-0.000594807			3.66407	-11085	-9.7803e-05		3.66551	372155	0.00476948
	3.65958	16070	0.000218238		3.66628	170756	0.00506549			3.64918	12765.2	0.000131815		3.65348	-36605.4	-0.000766339			3.66358	7445	6.56873e-05		3.66502	396040	0.00507558
	3.65909	2978.25	4.0446e-05		3.66579	160219	0.00475289			3.64869	16316.5	0.000168486		3.65299	-36426.9	-0.000762602			3.66309	20390.8	0.000179908		3.66453	428966	0.00549756
	3.6586	-12499.8	-0.000169752		3.6653	148249	0.00439781			3.6482	13980.5	0.000144364		3.6525	-8172.75	-0.000171098			3.6626	4958	4.37444e-05		3.66404	456420	0.0058494
	3.65811	-20443.2	-0.000277628		3.66481	143995	0.0042716			3.64771	5311	5.48419e-05		3.65201	30927.8	0.000647477			3.66211	-16699.5	-0.00014734		3.66355	468941	0.00600987
	3.65762	-16773	-0.000227785		3.66432	147299	0.00436962			3.64722	3606.25	3.72385e-05		3.65152	40728	0.000852647			3.66162	-15629.2	-0.000137897		3.66306	463620	0.00594167
	3.65713	-8927.25	-0.000121236		3.66383	149616	0.00443835			3.64673	13687.5	0.000141338		3.65103	19425.9	0.000406684			3.66113	-3071.5	-2.70999e-05		3.66257	446072	0.00571678
	3.65664	-7138.5	-9.6944e-05		3.66334	144666	0.00429152			3.64624	20927	0.000216094		3.65054	8898.12	0.000186284			3.66064	-4301.5	-3.79521e-05		3.66208	431022	0.0055239
	3.65616	-12351	-0.000167732		3.66286	136695	0.00405506			3.64576	11814.8	0.000122		3.65006	28168	0.000589702			3.66016	-14462.5	-0.000127603		3.6616	431695	0.00553253
	3.65567	-16170.5	-0.000219603		3.66237	135305	0.00401382			3.64527	-5886.5	-6.07846e-05		3.64957	42789.5	0.000895805			3.65967	-15745.2	-0.00013892		3.66111	444370	0.00569496
	3.65518	-11346	-0.000154084		3.66188	142779	0.00423554			3.64478	-15400.8	-0.00015903		3.64908	21496.6	0.000450035			3.65918	-13010.5	-0.000114792		3.66062	451036	0.0057804
	3.65469	611.75	8.30784e-06		3.66139	150643	0.00446881			3.64429	-15709.8	-0.00016222		3.64859	-12798.9	-0.000267947			3.65869	-18432.8	-0.000162632		3.66013	442531	0.0056714
	3.6542	11010.5	0.000149527		3.6609	149432	0.00443291			3.6438	-19844.8	-0.000204919		3.6481	-18849.5	-0.000394617			3.6582	-23648	-0.000208646		3.65964	430685	0.00551959
	3.65371	11172.2	0.000151724		3.66041	138198	0.00409964			3.64331	-30786	-0.000317899		3.64761	2157.62	4.51702e-05			3.65771	-18330.8	-0.000161732		3.65915	429522	0.00550468
	3.65322	338	4.59019e-06		3.65992	124104	0.00368154			3.64282	-34442.2	-0.000355654		3.64712	15669.4	0.000328041			3.65722	-14008.2	-0.000123595		3.65866	433147	0.00555113
	3.65273	-11642.5	-0.00015811		3.65943	117025	0.00347154			3.64233	-21431	-0.000221299		3.64663	7789.88	0.000163082			3.65673	-20704.8	-0.000182678		3.65817	426015	0.00545974
	3.65224	-12923.5	-0.000175507		3.65894	124102	0.00368149			3.64185	-3379.25	-3.48945e-05		3.64615	-3484.5	-7.29486e-05			3.65624	-23723.2	-0.00020931		3.65768	410696	0.00526341
	3.65176	-3454.5	-4.69136e-05		3.65846	142701	0.00423322			3.64136	2478.5	2.55932e-05		3.64566	-3652.62	-7.64683e-05			3.65576	-11605.8	-0.000102398		3.6572	407467	0.00522203
	3.65127	4370.25	5.93499e-05		3.65797	157430	0.00467015			3.64087	-2897.75	-2.99224e-05		3.64517	3080.75	6.4496e-05			3.65527	-1633.25	-1.44102e-05		3.65671	422520	0.00541494
	3.65078	2151.5	2.92183e-05		3.65748	152678	0.00452919			3.64038	-4594.25	-4.74407e-05		3.64468	13324.1	0.000278943			3.65478	-8689	-7.66631e-05		3.65622	433760	0.005559
	3.65029	-3688.5	-5.00915e-05		3.65699	132296	0.00392456			3.63989	1882	1.94337e-05		3.64419	31401.5	0.000657395			3.65429	-15569.5	-0.00013737		3.65573	420476	0.00538875
	3.6498	-3486.5	-4.73482e-05		3.6565	118379	0.0035117			3.6394	5498.25	5.67755e-05		3.6437	52025.5	0.00108916			3.6538	-5170.75	-4.56215e-05		3.65524	395569	0.00506954
	3.64931	-181.25	-2.46146e-06		3.65601	124136	0.00368251			3.63891	761	7.85816e-06		3.64321	58883.2	0.00123273			3.65331	4721.5	4.16578e-05		3.65475	390381	0.00500306
	3.64882	-4070.25	-5.52758e-05		3.65552	136549	0.00405071			3.63842	-1868.5	-1.92943e-05		3.64272	48306.5	0.0010113			3.65282	-7690.75	-6.78555e-05		3.65426	410364	0.00525915
	3.64833	-15701.2	-0.00021323		3.65503	135438	0.00401776			3.63793	5447.75	5.6254e-05		3.64223	36931.6	0.000773169			3.65233	-27902	-0.000246179		3.65377	425156	0.00544872
	3.64785	-24634.8	-0.000334551		3.65455	122026	0.0036199			3.63745	12656.8	0.000130695		3.64175	37974.9	0.00079501			3.65185	-30721.2	-0.000271054		3.65329	409152	0.00524362
	3.64736	-23924.5	-0.000324905		3.65406	114602	0.00339968			3.63696	7866.75	8.12328e-05		3.64126	44495.4	0.000931518			3.65136	-22877	-0.000201844		3.6528	375575	0.00481331
	3.64687	-16126	-0.000218998		3.65357	119350	0.00354051			3.63647	-1521	-1.5706e-05		3.64077	44358.2	0.000928647			3.65087	-24320.5	-0.00021458		3.65231	356533	0.00456926
	3.64638	-5826.75	-7.91298e-05		3.65308	121812	0.00361356			3.63598	442	4.56413e-06		3.64028	38656	0.00080927			3.65038	-28961	-0.000255523		3.65182	360520	0.00462037
	3.64589	3904.5	5.30248e-05		3.65259	110078	0.00326547			3.63549	12573.2	0.000129833		3.63979	34929.8	0.00073126			3.64989	-21064.8	-0.000185854		3.65133	369135	0.00473077
	3.6454	8097	0.000109961		3.6521	91916.8	0.00272671			3.635	18783.8	0.000193963		3.6393	31840.1	0.000666578			3.6494	-10892.8	-9.61068e-05		3.65084	371495	0.00476101
	3.64491	3326.25	4.51719e-05		3.65161	81976.7	0.00243184			3.63451	13323	0.000137575		3.63881	22232.1	0.000465433			3.64891	-15966.2	-0.00014087		3.65035	378136	0.00484613
	3.64442	-4876.75	-6.62284e-05		3.65112	83223.2	0.00246882			3.63402	6201.25	6.40347e-05		3.63832	6423.25	0.000134472			3.64842	-23971.5	-0.000211501		3.64986	395056	0.00506297
	3.64394	-8071.75	-0.000109618		3.65064	89678.6	0.00266032			3.63354	3177.75	3.28138e-05		3.63784	-7675.25	-0.000160683			3.64794	-12394.5	-0.000109357		3.64938	407002	0.00521606
	3.64345	-8363	-0.000113573		3.65015	98394.9	0.00291888			3.63305	-1574	-1.62533e-05		3.63735	-15142.1	-0.000317003			3.64745	9323	8.22569e-05		3.64889	401639	0.00514734
	3.64296	-14631.2	-0.000198699		3.64966	107997	0.00320374			3.63256	-9270.75	-9.57307e-05		3.63686	-15818.4	-0.00033116			3.64696	14342.2	0.000126542		3.6484	392406	0.00502901
	3.64247	-25210	-0.000342363		3.64917	111705	0.00331373			3.63207	-10616	-0.000109622		3.63637	-6960.75	-0.000145724			3.64647	2619.25	2.31097e-05		3.64791	396922	0.00508689
	3.64198	-27818.2	-0.000377784		3.64868	104343	0.00309534			3.63158	-2866.25	-2.95972e-05		3.63588	15099.9	0.000316118			3.64598	-4974.25	-4.38878e-05		3.64742	405796	0.00520061
	3.64149	-19092	-0.000259278		3.64819	94300	0.00279741			3.63109	2878.25	2.97211e-05		3.63539	42033	0.000879968			3.64549	-5000	-4.4115e-05		3.64693	397902	0.00509945
	3.641	-9858	-0.000133876		3.6477	96461.4	0.00286153			3.6306	-218	-2.25109e-06		3.6349	51924	0.00108704			3.645	-9084.5	-8.01526e-05		3.64644	379275	0.00486073
	3.64051	-6684.75	-9.07819e-05		3.64721	111482	0.00330712			3.63011	-3462	-3.57489e-05		3.63441	31757.9	0.000664856			3.64451	-14081.5	-0.000124241		3.64595	378027	0.00484473
	3.64003	-3381.75	-4.59257e-05		3.64673	122142	0.00362333			3.62963	1330	1.37337e-05		3.63393	-920.75	-1.9276e-05			3.64403	-9078.25	-8.00974e-05		3.64547	400048	0.00512695
	3.63954	2503.25	3.39952e-05		3.64624	114431	0.0033946			3.62914	7837.75	8.09334e-05		3.63344	-11933	-0.000249819			3.64354	-2974.25	-2.62418e-05		3.64498	418637	0.00536518
	3.63905	855	1.16113e-05		3.64575	94591.6	0.00280606			3.62865	7635.75	7.88475e-05		3.63295	9215.25	0.000192923			3.64305	-12137.2	-0.000107087		3.64449	415561	0.00532576
	3.63856	-12718	-0.000172716		3.64526	80167.6	0.00237817			3.62816	4378.75	4.52154e-05		3.63246	34987.1	0.000732461			3.64256	-29065.8	-0.000256447		3.644	405271	0.00519389
	3.63807	-24574.8	-0.000333736		3.64477	80392.1	0.00238483			3.62767	4451.5	4.59666e-05		3.63197	36080.5	0.000755351			3.64207	-34194	-0.000301694		3.64351	405648	0.00519872
	3.63758	-22757	-0.00030905		3.64428	91463.9	0.00271327			3.62718	4539.75	4.68779e-05		3.63148	20982.5	0.000439272			3.64158	-29154.8	-0.000257232		3.64302	410178	0.00525677
	3.63709	-16313	-0.000221538		3.64379	105936	0.0031426			3.62669	28.25	2.91712e-07		3.63099	21129.2	0.000442344			3.64109	-28039.8	-0.000247395		3.64253	407506	0.00522253
	3.6366	-18852	-0.000256019		3.6433	118286	0.00350895			3.6262	-4581.25	-4.73064e-05		3.6305	41965.9	0.000878562			3.6406	-27374.8	-0.000241528		3.64204	406501	0.00520964
	3.63612	-23633.5	-0.000320953		3.64281	123087	0.00365138			3.62572	-5020.25	-5.18396e-05		3.63002	53453.6	0.00111906			3.64012	-16864	-0.000148791		3.64155	418306	0.00536094
	3.63563	-14535.8	-0.000197402		3.64233	116570	0.00345803			3.62523	-6323	-6.52919e-05		3.62953	35092.9	0.000734675			3.63963	-7859.5	-6.93444e-05		3.64107	429842	0.00550878
	3.63514	4706.5	6.39164e-05		3.64184	101869	0.00302195			3.62474	-10822.8	-0.000111757		3.62904	6699.88	0.000140263			3.63914	-16703.2	-0.000147373		3.64058	421062	0.00539626
	3.63465	13468.8	0.000182912		3.64135	86641.8	0.00257023			3.62425	-9083.5	-9.37971e-05		3.62855	-912.5	-1.91033e-05			3.63865	-30632.5	-0.000270271		3.64009	398238	0.00510375
	3.63416	5298.25	7.19526e-05		3.64086	74009.5	0.00219549			3.62376	3245.75	3.35159e-05		3.62806	11976.9	0.000250738			3.63816	-26102	-0.000230298		3.6396	384790	0.0049314
	3.63367	-4390.25	-5.96215e-05		3.64037	62208.4	0.00184541			3.62327	12007.2	0.000123988		3.62757	21450	0.000449059			3.63767	-11501	-0.000101473		3.63911	385941	0.00494615
	3.63318	-4998	-6.78751e-05		3.63988	54433.6	0.00161477			3.62278	5032.5	5.19661e-05		3.62708	17857.5	0.00037385			3.63718	-14238.2	-0.000125624		3.63862	387383	0.00496463
	3.63269	-6204.25	-8.42565e-05		3.63939	59434.2	0.00176311			3.62229	-5566.5	-5.74802e-05		3.62659	13268.4	0.000277776			3.63669	-32777.2	-0.000289194		3.63813	384440	0.00492691
	3.6322	-18360.5	-0.000249344		3.6389	76472.9	0.00226857			3.6218	-1724.5	-1.78074e-05		3.6261	15079.9	0.0003157			3.6362	-40130.8	-0.000354074		3.63764	386860	0.00495793
	3.63172	-32233	-0.000437738		3.63842	89139.5	0.00264432			3.62132	10064.2	0.000103924		3.62562	14454	0.000302597			3.63572	-30656	-0.000270478		3.63716	395854	0.00507319
	3.63123	-30539.2	-0.000414737		3.63793	84959.3	0.00252032			3.62083	10084.2	0.000104131		3.62513	4373.38	9.15573e-05			3.63523	-24809	-0.00021889		3.63667	401963	0.00515149
	3.63074	-11908.2	-0.000161719		3.63744	74697.4	0.0022159			3.62034	1.5	1.54891e-08		3.62464	-7450.62	-0.00015598			3.63474	-29103.2	-0.000256778		3.63618	407328	0.00522024
	3.63025	7875.75	0.000106956		3.63695	78065.4	0.00231581			3.61985	-808.5	-8.34865e-06		3.62415	-9282.88	-0.000194338			3.63425	-29219.2	-0.000257802		3.63569	424256	0.00543719
	3.62976	15663.8	0.000212721		3.63646	93384.5	0.00277025			3.61936	8837.75	9.12595e-05		3.62366	1875.62	3.92665e-05			3.63376	-23484.8	-0.000207206		3.6352	446768	0.00572571
	3.62927	13230	0.000179669		3.63597	98989.8	0.00293653			3.61887	8473.5	8.74982e-05		3.62317	21043.9	0.000440557			3.63327	-26098.2	-0.000230265		3.63471	449420	0.00575969
	3.62878	9570.5	0.000129972		3.63548	87147.2	0.00258522			3.61838	-7794	-8.04816e-05		3.62268	38899.2	0.000814362			3.63278	-34283.5	-0.000302483		3.63422	423901	0.00543264
	3.62829	7358	9.99249e-05		3.63499	77050.8	0.00228571			3.61789	-19563.8	-0.000202017		3.62219	43449.6	0.000909625			3.63229	-28195.2	-0.000248767		3.63373	393534	0.00504347
	3.62781	1122.5	1.5244e-05		3.63451	84048.7	0.0024933			3.61741	-13899.8	-0.00014353		3.62171	29074.5	0.000608679			3.63181	-8583.75	-7.57345e-05		3.63325	379875	0.00486841
	3.62732	-12129.2	-0.000164721		3.63402	93922.7	0.00278622			3.61692	-5256.5	-5.42791e-05		3.62122	6544.75	0.000137015			3.63132	-450.75	-3.97697e-06		3.63276	377250	0.00483478
	3.62683	-25117.2	-0.000341103		3.63353	85749.6	0.00254376			3.61643	-8153.25	-8.41912e-05		3.62073	-5544.25	-0.00011607			3.63083	-12292.8	-0.000108459		3.63227	374472	0.00479917
	3.62634	-27692	-0.00037607		3.63304	68023.8	0.00201793			3.61594	-12761.2	-0.000131774		3.62024	-1704.62	-3.56866e-05			3.63034	-23298	-0.000205558		3.63178	378800	0.00485463
	3.62585	-20424	-0.000277367		3.63255	68261.2	0.00202497			3.61545	-5577.75	-5.75964e-05		3.61975	6726.5	0.00014082			3.62985	-18915.2	-0.000166889		3.63129	397418	0.00509323
	3.62536	-13595.2	-0.00018463		3.63206	89799.8	0.00266391			3.61496	4159.5	4.29514e-05		3.61926	9739.5	0.000203898			3.62936	-10131.2	-8.9388e-05		3.6308	413384	0.00529786
	3.62487	-11592.8	-0.000157435		3.63157	103709	0.00307651			3.61447	46	4.75e-07		3.61877	10128	0.000212031			3.62887	-9433.25	-8.32296e-05		3.63031	405973	0.00520288
	3.62438	-7680	-0.000104298		3.63108	90103.4	0.00267292			3.61398	-12167.8	-0.000125645		3.61828	13868.9	0.000290347			3.62838	-14187	-0.000125172		3.62982	384972	0.00493373
	3.6239	1184	1.60792e-05		3.6306	66679.6	0.00197805			3.6135	-13340.8	-0.000137758		3.6178	18609.1	0.000389585			3.6279	-20921.8	-0.000184593		3.62934	379313	0.00486121
	3.62341	5124.5	6.9593e-05		3.63011	62782.8	0.00186245			3.61301	-2531.75	-2.61431e-05		3.61731	16899.4	0.000353791			3.62741	-31242.8	-0.000275655		3.62885	395547	0.00506926
	3.62292	-3530.5	-4.79458e-05		3.62962	79212.7	0.00234984			3.61252	1956.75	2.02056e-05		3.61682	5839.12	0.000122243			3.62692	-38102	-0.000336174		3.62836	410920	0.00526628
	3.62243	-14889.5	-0.000202206		3.62913	90700.1	0.00269062			3.61203	-7388.75	-7.62969e-05		3.61633	-8799	-0.000184208			3.62643	-30624	-0.000270196		3.62787	407634	0.00522417
	3.62194	-14237.2	-0.000193348		3.62864	82215.3	0.00243892			3.61154	-15446.8	-0.000159505		3.61584	-15295.6	-0.000320216			3.62594	-16782.5	-0.000148072		3.62738	392392	0.00502883
	3.62145	-4332.75	-5.88407e-05		3.62815	66273.6	0.00196601			3.61105	-7766.25	-8.0195e-05		3.61535	-6079.75	-0.000127281			3.62545	-16743.2	-0.000147726		3.62689	378628	0.00485244
	3.62096	-646.75	-8.78315e-06		3.62766	62731.2	0.00186092			3.61056	8106.5	8.37085e-05		3.61486	9810	0.000205374			3.62496	-30712.8	-0.000270979		3.6264	369447	0.00473477
	3.62047	-7440	-0.000101038		3.62717	73558.4	0.00218211			3.61007	12848.8	0.000132677		3.61437	11678.9	0.000244499			3.62447	-38896	-0.00034318		3.62591	365752	0.00468742
	3.61999	-13637.5	-0.000185203		3.62669	83762.7	0.00248482			3.60959	-8.5	-8.77718e-08		3.61389	-5567.88	-0.000116564			3.62399	-35444.2	-0.000312725		3.62543	374214	0.00479587
	3.6195	-12176.5	-0.000165362		3.6262	81761	0.00242544			3.6091	-17261.2	-0.000178241		3.6134	-18630.1	-0.000390025			3.6235	-34550.2	-0.000304837		3.62494	395327	0.00506644
	3.61901	-8536.25	-0.000115926		3.62571	72222.1	0.00214247			3.60861	-22515.5	-0.000232497		3.61291	-6989.88	-0.000146334			3.62301	-39702.8	-0.000350297		3.62445	414399	0.00531086
	3.61852	-7848.75	-0.000106589		3.62522	68191.9	0.00202291			3.60812	-14587	-0.000150627		3.61242	11745.6	0.000245897			3.62252	-36878.8	-0.000325381		3.62396	416544	0.00533836
	3.61803	-7458.25	-0.000101286		3.62473	74189.4	0.00220083			3.60763	-6660.5	-6.8777e-05		3.61193	2771.5	5.80218e-05			3.62203	-24345.2	-0.000214798		3.62347	405472	0.00519647
	3.61754	-6307.25	-8.56552e-05		3.62424	81409.1	0.002415			3.60714	-8001.75	-8.26268e-05		3.61144	-31762.8	-0.000664958			3.62154	-19294	-0.000170231		3.62298	398418	0.00510605
	3.61705	-9179.75	-0.000124665		3.62375	80650.6	0.0023925			3.60665	-11954	-0.000123438		3.61095	-50008.2	-0.00104693			3.62105	-26476.8	-0.000233604		3.62249	405577	0.00519781
	3.61656	-16371	-0.000222325		3.62326	74918.9	0.00222247			3.60616	-7020.25	-7.24918e-05		3.61046	-29953.9	-0.000627089			3.62056	-29362.8	-0.000259068		3.622	420940	0.0053947
	3.61607	-19991.8	-0.000271497		3.62277	73464	0.00217931			3.60567	4830.25	4.98776e-05		3.60997	-1514.62	-3.17089e-05			3.62007	-22144.5	-0.000195381		3.62151	430202	0.00551339
	3.61559	-16167.8	-0.000219565		3.62229	76193.1	0.00226027			3.60519	10845	0.000111987		3.60949	-1287.75	-2.69593e-05			3.61959	-21233	-0.000187339		3.62103	422149	0.00541019
	3.6151	-11814.2	-0.000160443		3.6218	72652.1	0.00215522			3.6047	7360.5	7.60052e-05		3.609	-21027.6	-0.000440217			3.6191	-32863.5	-0.000289955		3.62054	395911	0.00507393
	3.61461	-14484.5	-0.000196706		3.62131	57610.9	0.00170903			3.60421	4756	4.91109e-05		3.60851	-26924	-0.000563658			3.61861	-38249.2	-0.000337473		3.62005	363752	0.00466178
	3.61412	-23772.8	-0.000322844		3.62082	39583.2	0.00117424			3.60372	9556	9.86762e-05		3.60802	-12160.2	-0.000254577			3.61812	-26536.8	-0.000234134		3.61956	344882	0.00441995
	3.61363	-36082	-0.00049001		3.62033	30547.6	0.000906195			3.60323	14107.8	0.000145678		3.60753	250.75	5.24949e-06			3.61763	-15719.5	-0.000138693		3.61907	349698	0.00448166
	3.61314	-48527.8	-0.000659028		3.61984	33800.6	0.0010027			3.60274	10986.8	0.00011345		3.60704	-909.625	-1.90431e-05			3.61714	-22248	-0.000196294		3.61858	369286	0.00473271
	3.61265	-55014	-0.000747114		3.61935	45381.5	0.00134624			3.60225	6655.75	6.87279e-05		3.60655	-1062.12	-2.22358e-05			3.61665	-33109	-0.000292121		3.61809	384625	0.00492929
	3.61216	-49155.8	-0.000667557		3.61886	60404.1	0.00179189			3.60176	10872.8	0.000112273		3.60606	10412.5	0.000217987			3.61616	-28495	-0.000251411		3.6176	386407	0.00495213
	3.61168	-35234.5	-0.0004785		3.61838	72839.4	0.00216078			3.60128	20452.8	0.000211197		3.60558	21250.1	0.000444875			3.61568	-13228.2	-0.000116713		3.61712	382502	0.00490208
	3.61119	-25357	-0.000344359		3.61789	75544.2	0.00224102			3.60079	24310.8	0.000251035		3.60509	15559	0.00032573			3.61519	-4966.25	-4.38172e-05		3.61663	386212	0.00494963
	3.6107	-21727.2	-0.000295066		3.6174	67694.5	0.00200816			3.6003	19572.8	0.00020211		3.6046	-4268.12	-8.93539e-05			3.6147	-6029	-5.31939e-05		3.61614	400859	0.00513734
	3.61021	-14307	-0.000194295		3.61691	58525.1	0.00173615			3.59981	12578.2	0.000129884		3.60411	-23119.9	-0.000484018			3.61421	-6853.75	-6.04707e-05		3.61565	416504	0.00533785
	3.60972	-1094	-1.4857e-05		3.61642	57448.5	0.00170421			3.59932	7347.75	7.58736e-05		3.60362	-29855.9	-0.000625038			3.61372	-6294.75	-5.55386e-05		3.61516	419652	0.00537819
	3.60923	4514.75	6.13123e-05		3.61593	63089.5	0.00187155			3.59883	2657.25	2.7439e-05		3.60313	-22596.1	-0.000473053			3.61323	-9904.5	-8.73874e-05		3.61467	407079	0.00521705
	3.60874	-4349.25	-5.90647e-05		3.61544	67140.4	0.00199172			3.59834	-1202.25	-1.24145e-05		3.60264	-6522.5	-0.00013655			3.61274	-15299.2	-0.000134985		3.61418	392305	0.00502772
	3.60825	-13950.5	-0.000189454		3.61495	65822.1	0.00195261			3.59785	-1308.5	-1.35117e-05		3.60215	7593.25	0.000158966			3.61225	-15206.5	-0.000134167		3.61369	394992	0.00506215
	3.60777	-10885.8	-0.000147833		3.61447	61968.4	0.00183829			3.59737	2322	2.39772e-05		3.60167	8909	0.000186511			3.61177	-11042	-9.74236e-05		3.61321	418478	0.00536314
	3.60728	-3874.75	-5.26208e-05		3.61398	58756.9	0.00174302			3.59688	6003.75	6.19953e-05		3.60118	-3778.5	-7.91035e-05			3.61128	-11430.2	-0.000100849		3.61272	441283	0.0056554
	3.60679	-8413	-0.000114252		3.61349	57757.1	0.00171336			3.59639	6955.25	7.18206e-05		3.60069	-19640.6	-0.00041118			3.61079	-19497.8	-0.000172029		3.61223	440059	0.00563972
	3.6063	-20165.2	-0.000273853		3.613	61495.8	0.00182427			3.5959	4817.5	4.9746e-05		3.6002	-24856	-0.000520364			3.6103	-29271.8	-0.000258265		3.61174	419271	0.00537331
	3.60581	-22599.2	-0.000306908		3.61251	71334	0.00211612			3.59541	447.5	4.62093e-06		3.59971	-13792.8	-0.000288753			3.60981	-32495.8	-0.00028671		3.61125	405392	0.00519543
	3.60532	-14796.5	-0.000200943		3.61202	82124.2	0.00243621			3.59492	-3658.25	-3.77754e-05		3.59922	6098.38	0.00012767			3.60932	-25343.5	-0.000223606		3.61076	410437	0.00526009
	3.60483	-11667	-0.000158443		3.61153	83711.2	0.00248329			3.59443	-4679	-4.83158e-05		3.59873	18965.5	0.000397046			3.60883	-11968.2	-0.000105596		3.61027	418553	0.0053641
	3.60434	-18338.5	-0.000249045		3.61104	70030.4	0.00207745			3.59394	-3905.5	-4.03286e-05		3.59824	15296.4	0.000320232			3.60834	-2870.25	-2.53242e-05		3.60978	416520	0.00533805
	3.60386	-23587.5	-0.000320329		3.61056	46324.8	0.00137422			3.59346	-5785.5	-5.97416e-05		3.59776	5002.75	0.000104733			3.60786	-5299.25	-4.67553e-05		3.6093	417141	0.00534601
	3.60337	-20720.8	-0.000281397		3.61007	27621.7	0.000819397			3.59297	-10333.8	-0.000106707		3.59727	8615.62	0.000180369			3.60737	-15568	-0.000137357		3.60881	433593	0.00555685
	3.60288	-17570	-0.000238608		3.60958	28270.6	0.000838646			3.59248	-12285.2	-0.000126859		3.59678	30448.2	0.000637439			3.60688	-24952.5	-0.000220156		3.60832	447916	0.00574041
	3.60239	-20932.5	-0.000284273		3.60909	48186.9	0.00142946			3.59199	-10160	-0.000104913		3.59629	49200	0.00103001			3.60639	-29158.2	-0.000257263		3.60783	434428	0.00556755
	3.6019	-25987	-0.000352915		3.6086	69248.1	0.00205424			3.5915	-8284.75	-8.55491e-05		3.5958	43122.1	0.000902769			3.6059	-26527.2	-0.00023405		3.60734	406395	0.00520829
	3.60141	-27526.8	-0.000373825		3.60811	71706.4	0.00212717			3.59101	-6461.75	-6.67247e-05		3.59531	16132.8	0.000337742			3.60541	-15048	-0.000132769		3.60685	404457	0.00518345
	3.60092	-28926.2	-0.000392831		3.60762	56012.3	0.0016616			3.59052	2111.5	2.18036e-05		3.59482	-10581.6	-0.000221528			3.60492	-487	-4.2968e-06		3.60636	435932	0.00558683
	3.60043	-32565	-0.000442247		3.60713	41439.5	0.0012293			3.59003	16519.8	0.000170585		3.59433	-24160	-0.000505793			3.60443	2405	2.12193e-05		3.60587	461678	0.00591679
	3.59994	-32429.5	-0.000440407		3.60664	41142.6	0.00122049			3.58955	22990	0.000237397		3.59384	-25281.6	-0.000529275			3.60394	-10401.8	-9.17747e-05		3.60538	455300	0.00583505
	3.59946	-24879	-0.000337868		3.60616	48332.6	0.00143378			3.58906	13672	0.000141178		3.59336	-16232.9	-0.000339838			3.60346	-22009	-0.000194185		3.6049	439447	0.00563187
	3.59897	-17708	-0.000240482		3.60567	51725.9	0.00153445			3.58857	607.75	6.27569e-06		3.59287	719	1.50524e-05			3.60297	-19379	-0.000170981		3.60441	441378	0.00565663
	3.59848	-18735.8	-0.00025444		3.60518	52529.9	0.0015583			3.58808	-437	-4.5125e-06		3.59238	17328.9	0.000362783			3.60248	-15495.5	-0.000136717		3.60392	446615	0.00572374
	3.59799	-21936	-0.000297901		3.60469	55917.4	0.00165879			3.58759	8953.25	9.24521e-05		3.59189	26114.5	0.000546711			3.60199	-26548.2	-0.000234235		3.60343	430588	0.00551834
	3.5975	-15358.2	-0.000208572		3.6042	56159.9	0.00166598			3.5871	17520	0.000180913		3.5914	30167.5	0.000631561			3.6015	-40420.2	-0.000356628		3.60294	409761	0.00525143
	3.59701	583.5	7.92419e-06		3.60371	45096	0.00133777			3.58661	23684.2	0.000244566		3.59091	34187	0.00071571			3.60101	-34685.5	-0.00030603		3.60245	418101	0.00535831
	3.59652	12819	0.000174088		3.60322	29665.1	0.000880014			3.58612	31196.5	0.000322138		3.59042	31939	0.000668648			3.60052	-16012.5	-0.000141278		3.60196	447112	0.00573011
	3.59603	13269.5	0.000180206		3.60273	25333	0.000751503			3.58563	32939.5	0.000340136		3.58993	17902.8	0.000374797			3.60003	-10884.2	-9.60318e-05		3.60147	455354	0.00583574
	3.59555	8174	0.000111007		3.60225	33966.4	0.00100761			3.58515	18598.8	0.000192052		3.58945	4983	0.00010432			3.59955	-22853	-0.000201632		3.60099	434372	0.00556684
	3.59506	7529.75	0.000102257		3.60176	42840.5	0.00127086			3.58466	-4207.25	-4.34445e-05		3.58896	11065.5	0.000231658			3.59906	-31506.5	-0.000277982		3.6005	419701	0.00537881
	3.59457	11577.5	0.000157228		3.60127	45255	0.00134249			3.58417	-15802.2	-0.000163176		3.58847	30626	0.00064116			3.59857	-31049.5	-0.00027395		3.60001	430377	0.00551563
	3.59408	12112.2	0.00016449		3.60078	47200.6	0.00140021			3.58368	-11988.2	-0.000123792		3.58798	39879.5	0.000834884			3.59808	-35040.2	-0.00030916		3.59952	441378	0.00565662
	3.59359	4348	5.90478e-05		3.60029	51674.8	0.00153293			3.58319	-7388.75	-7.62969e-05		3.58749	29936.1	0.000626718			3.59759	-41864.5	-0.000369371		3.59903	431779	0.0055336
	3.5931	-6892.5	-9.36032e-05		3.5998	51573.6	0.00152993			3.5827	-9326	-9.63012e-05		3.587	15171.2	0.000317613			3.5971	-32655	-0.000288115		3.59854	421395	0.00540053
	3.59261	-12939.2	-0.000175721		3.59931	43652.7	0.00129496			3.58221	-7639	-7.8881e-05		3.58651	8552.25	0.000179043			3.59661	-10385.5	-9.16313e-05		3.59805	435700	0.00558385
	3.59212	-10427.2	-0.000141607		3.59882	36542.4	0.00108403			3.58172	3713	3.83408e-05		3.58602	9597.88	0.000200933			3.59612	-4555	-4.01888e-05		3.59756	464070	0.00594744
	3.59164	-3475.5	-4.71988e-05		3.59834	37379.2	0.00110885			3.58124	13396	0.000138328		3.58554	17464.2	0.000365617			3.59564	-24809.2	-0.000218892		3.59708	479113	0.00614023
	3.59115	1448.75	1.96747e-05		3.59785	40778.5	0.00120969			3.58075	11018.5	0.000113778		3.58505	32173.1	0.00067355			3.59515	-43278.2	-0.000381844		3.59659	475892	0.00609895
	3.59066	881.75	1.19746e-05		3.59736	38986.8	0.00115654			3.58026	3750.25	3.87254e-05		3.58456	39947.9	0.000836315			3.59466	-37895.2	-0.00033435		3.5961	467729	0.00599433
	3.59017	-4411.25	-5.99067e-05		3.59687	34320.2	0.00101811			3.57977	2862.5	2.95585e-05		3.58407	24167.6	0.000505953			3.59417	-22425.2	-0.000197858		3.59561	460749	0.00590488
	3.58968	-11086.2	-0.000150556		3.59638	32965.4	0.000977919			3.57928	5233.5	5.40416e-05		3.58358	-2280.38	-4.774e-05			3.59368	-16803	-0.000148253		3.59512	455063	0.00583201
	3.58919	-15994.2	-0.000217209		3.59589	33325.2	0.000988591			3.57879	936.5	9.67039e-06		3.58309	-5075.62	-0.000106259			3.59319	-17040.8	-0.000150351		3.59463	455412	0.00583648
	3.5887	-18783.2	-0.000255085		3.5954	29868.4	0.000886047			3.5783	-8742.5	-9.02759e-05		3.5826	18804.8	0.00039368			3.5927	-14234.2	-0.000125589		3.59414	459411	0.00588773
	3.58821	-20971.5	-0.000284802		3.59491	24514.2	0.000727213			3.57781	-13259	-0.000136914		3.58211	28162.9	0.000589594			3.59221	-17016.2	-0.000150134		3.59365	451089	0.00578108
	3.58773	-21424.2	-0.000290951		3.59443	25426.4	0.000754275			3.57733	-8450.5	-8.72607e-05		3.58163	-1470.5	-3.07852e-05			3.59173	-32587	-0.000287515		3.59317	427922	0.00548418
	3.58724	-16411	-0.000222869		3.59394	35620.7	0.00105669			3.57684	-264.75	-2.73383e-06		3.58114	-34664.4	-0.000725704			3.59124	-46324	-0.000408717		3.59268	417574	0.00535155
	3.58675	-7896	-0.000107231		3.59345	49023.8	0.00145429			3.57635	4443	4.58788e-05		3.58065	-25970.5	-0.000543697			3.59075	-42144.8	-0.000371843		3.59219	441636	0.00565993
	3.58626	-6308	-8.56654e-05		3.59296	57736.6	0.00171275			3.57586	3342.75	3.45176e-05		3.58016	10611.6	0.000222156			3.59026	-27172.5	-0.000239743		3.5917	476688	0.00610915
	3.58577	-16355.5	-0.000222115		3.59247	59336.5	0.00176022			3.57537	-2566.5	-2.65019e-05		3.57967	22768.8	0.000476667			3.58977	-17922.5	-0.00015813		3.59121	481435	0.00616999
	3.58528	-24616.8	-0.000334306		3.59198	57254.9	0.00169847			3.57488	-9573.5	-9.88569e-05		3.57918	-1504.25	-3.14917e-05			3.58928	-16542.2	-0.000145952		3.59072	454405	0.00582358
	3.58479	-15371.2	-0.000208748		3.59149	56323.6	0.00167084			3.57439	-13031.8	-0.000134567		3.57869	-21011.2	-0.000439874			3.58879	-16279.8	-0.000143636		3.59023	433346	0.00555368
	3.5843	1953.75	2.65328e-05		3.591	57895.1	0.00171746			3.5739	-12628.8	-0.000130406		3.5782	-8589.5	-0.000179823			3.5883	-16150.5	-0.000142496		3.58974	438966	0.00562571
	3.58382	-31	-4.20994e-07		3.59051	59236	0.00175724			3.57342	-12597.8	-0.000130086		3.57772	12153.8	0.000254441			3.58781	-16377.8	-0.000144501		3.58925	450132	0.00576882
	3.58333	-25867.8	-0.000351295		3.59003	58660.9	0.00174017			3.57293	-14011.2	-0.000144682		3.57723	12397.5	0.000259544			3.58733	-13093.2	-0.000115522		3.58877	441303	0.00565567
	3.58284	-44275.8	-0.000601284		3.58954	58977.8	0.00174958			3.57244	-12478.2	-0.000128852		3.57674	3613.75	7.56544e-05			3.58684	-8640.25	-7.6233e-05		3.58828	418906	0.00536862
	3.58235	-30895.8	-0.000419578		3.58905	62180.8	0.00184459			3.57195	-6946.75	-7.17328e-05		3.57625	11126.2	0.00023293			3.58635	-12174.5	-0.000107416		3.58779	408009	0.00522897
	3.58186	-5721.75	-7.77039e-05		3.58856	63507.8	0.00188396			3.57146	-3720.5	-3.84182e-05		3.57576	27538.9	0.000576531			3.58586	-21296	-0.000187895		3.5873	418819	0.00536752
	3.58137	-5103.75	-6.93112e-05		3.58807	57141.2	0.00169509			3.57097	-6318	-6.52403e-05		3.57527	25751.9	0.00053912			3.58537	-21024	-0.000185495		3.58681	438529	0.00562011
	3.58088	-29156.2	-0.000395955		3.58758	46017.7	0.00136511			3.57048	-8188.5	-8.45552e-05		3.57478	7314.88	0.000153138			3.58488	-9623.75	-8.49104e-05		3.58632	448942	0.00575357
	3.58039	-45648.8	-0.00061993		3.58709	38099.4	0.00113022			3.56999	-2458.75	-2.53893e-05		3.57429	3808.38	7.97289e-05			3.58439	-4789.75	-4.226e-05		3.58583	444966	0.00570261
	3.5799	-40991.2	-0.000556679		3.5866	33963.3	0.00100752			3.5695	6739.75	6.95953e-05		3.5738	27188.2	0.00056919			3.5839	-14116.5	-0.00012455		3.58534	438234	0.00561634
	3.57942	-34825.2	-0.000472942		3.58612	27759.8	0.000823494			3.56902	10207	0.000105398		3.57332	48110.9	0.00100721			3.58342	-21793.8	-0.000192286		3.58486	443176	0.00567967
	3.57893	-39424.5	-0.000535402		3.58563	20917.3	0.000620512			3.56853	6565.75	6.77986e-05		3.57283	38089	0.000797399			3.58293	-16744.8	-0.000147739		3.58437	458622	0.00587763
	3.57844	-37702	-0.00051201		3.58514	23465.8	0.000696113			3.56804	2098.75	2.16719e-05		3.57234	12557.4	0.000262891			3.58244	-11129.8	-9.81978e-05		3.58388	469547	0.00601764
	3.57795	-17401.8	-0.000236323		3.58465	38018.4	0.00112781			3.56755	1509.25	1.55847e-05		3.57185	9883.88	0.000206921			3.58195	-16845.2	-0.000148626		3.58339	469864	0.0060217
	3.57746	811	1.10137e-05		3.58416	52842.2	0.00156756			3.56706	5564.25	5.7457e-05		3.57136	37116.1	0.000777032			3.58146	-26035.5	-0.000229711		3.5829	471212	0.00603898
	3.57697	-6229.75	-8.46028e-05		3.58367	56326	0.00167091			3.56657	13853.8	0.000143055		3.57087	61776.4	0.0012933			3.58097	-29675.5	-0.000261827		3.58241	481440	0.00617006
	3.57648	-24815.5	-0.000337005		3.58318	49789	0.00147699			3.56608	22618.5	0.000233561		3.57038	59046.1	0.00123614			3.58048	-32752.8	-0.000288978		3.58192	489732	0.00627632
	3.57599	-23522.2	-0.000319443		3.58269	41140.8	0.00122044			3.56559	23734.5	0.000245085		3.56989	42463	0.00088897			3.57999	-35523	-0.00031342		3.58143	486688	0.00623731
	3.57551	-1426.25	-1.93691e-05		3.58221	35059.4	0.00104004			3.56511	14081.2	0.000145404		3.56941	36082.4	0.00075539			3.57951	-24158.2	-0.000213148		3.58095	483585	0.00619754
	3.57502	11726	0.000159244		3.58172	35089	0.00104091			3.56462	3139	3.24136e-05		3.56892	37494.1	0.000784946			3.57902	1143.25	1.00869e-05		3.58046	492852	0.0063163
	3.57453	1234.75	1.67685e-05		3.58123	45487.1	0.00134937			3.56413	3003.75	3.1017e-05		3.56843	29741.2	0.000622638			3.57853	12763.5	0.000112612		3.57997	503364	0.00645103
	3.57404	-14458.5	-0.000196353		3.58074	62554.1	0.00185567			3.56364	13069.8	0.000134959		3.56794	16001.1	0.000334986			3.57804	-7172	-6.32786e-05		3.57948	498000	0.00638229
	3.57355	-16660	-0.00022625		3.58025	71740.2	0.00212817			3.56315	23006.5	0.000237567		3.56745	15058.9	0.00031526			3.57755	-36846	-0.000325092		3.57899	484269	0.00620631
	3.57306	-12747.8	-0.00017312		3.57976	62329.8	0.00184901			3.56266	28450.2	0.00029378		3.56696	26797.8	0.000561015			3.57706	-44951.2	-0.000396605		3.5785	481716	0.00617358
	3.57257	-17193.2	-0.000233492		3.57927	40548.1	0.00120286			3.56217	33191.8	0.000342741		3.56647	30687.2	0.000642442			3.57657	-32528	-0.000286995		3.57801	487789	0.00625142
	3.57208	-24906	-0.000338235		3.57878	22415.1	0.000664943			3.56168	36400.8	0.000375878		3.56598	21759.6	0.000455541			3.57608	-21795.2	-0.0001923		3.57752	484782	0.00621288
	3.5716	-21001.8	-0.000285213		3.5783	18797.1	0.000557615			3.5612	30448.8	0.000314417		3.5655	20406.4	0.000427211			3.5756	-20388.8	-0.00017989		3.57704	475127	0.00608915
	3.57111	-7153.5	-9.71477e-05		3.57781	30500.9	0.00090481			3.56071	15741.8	0.000162551		3.56501	37069.8	0.000776061			3.57511	-20688.2	-0.000182532		3.57655	478808	0.00613632
	3.57062	-79.5	-1.07965e-06		3.57732	49095.1	0.0014564			3.56022	6351.5	6.55862e-05		3.56452	53342.4	0.00111673			3.57462	-20531.8	-0.000181152		3.57606	496030	0.00635703
	3.57013	-5712.5	-7.75783e-05		3.57683	58764	0.00174323			3.55973	12332	0.000127341		3.56403	53248.4	0.00111476			3.57413	-21254	-0.000187524		3.57557	503129	0.00644802
	3.56964	-10225	-0.00013886		3.57634	49398.8	0.00146541			3.55924	24006	0.000247888		3.56354	50102.8	0.00104891			3.57364	-16259.5	-0.000143458		3.57508	489974	0.00627942
	3.56915	-867.25	-1.17776e-05		3.57585	33551.3	0.000995299			3.55875	24306.8	0.000250994		3.56305	62410.6	0.00130658			3.57315	-1746.75	-1.54116e-05		3.57459	473936	0.00607388
	3.56866	14837	0.000201493		3.57536	35473.1	0.00105231			3.55826	12780	0.000131968		3.56256	81885	0.00171428			3.57266	11709.5	0.000103313		3.5741	470924	0.00603529
	3.56817	18547.8	0.000251887		3.57487	54658.9	0.00162146			3.55777	5428.25	5.60526e-05		3.56207	88048.2	0.0018433			3.57217	14776.5	0.000130373		3.57361	477392	0.00611817
	3.56769	5428.75	7.37248e-05		3.57439	59047.9	0.00175165			3.55729	10266.8	0.000106015		3.56159	80478.4	0.00168483			3.57169	13761.5	0.000121418		3.57313	486113	0.00622994
	3.5672	-9306.75	-0.00012639		3.5739	30498.2	0.00090473			3.5568	15657.2	0.000161678		3.5611	73296	0.00153446			3.5712	14968.5	0.000132067		3.57264	495528	0.0063506
	3.56671	-9720	-0.000132002		3.57341	-1783.19	-5.28982e-05			3.55631	9528.5	9.83922e-05		3.56061	68458.6	0.00143319			3.57071	11701.8	0.000103245		3.57215	499418	0.00640046
	3.56622	941.5	1.2786e-05		3.57292	1759.06	5.21826e-05			3.55582	-166	-1.71413e-06		3.56012	58164.6	0.00121769			3.57022	2800.75	2.4711e-05		3.57166	492358	0.00630998
	3.56573	5440.25	7.3881e-05		3.57243	33637.5	0.000997856			3.55533	3265	3.37147e-05		3.55963	46009.1	0.000963208			3.56973	4025.25	3.55148e-05		3.57117	488306	0.00625805
	3.56524	-4017.5	-5.45594e-05		3.57194	49699.7	0.00147434			3.55484	18003.2	0.000185903		3.55914	42380.4	0.00088724			3.56924	21061	0.000185821		3.57068	506194	0.0064873
	3.56475	-15058	-0.000204494		3.57145	32101.7	0.000952296			3.55435	23245.8	0.000240038		3.55865	43831.2	0.000917614			3.56875	31216	0.000275419		3.57019	534304	0.00684755
	3.56426	-11459.2	-0.000155622		3.57096	8984.62	0.000266529			3.55386	8803.75	9.09084e-05		3.55816	38860.9	0.000813559			3.56826	15368.8	0.000135599		3.5697	540465	0.0069265
	3.56377	5353.25	7.26995e-05		3.57047	7328.31	0.000217394			3.55337	-9470.5	-9.77933e-05		3.55767	30138.1	0.000630946			3.56777	-9744.75	-8.5978e-05		3.56921	522088	0.00669099
	3.56329	17957.8	0.000243874		3.56999	18256.9	0.00054159			3.55289	-12606.5	-0.000130176		3.55719	30126	0.000630693			3.56729	-15839.2	-0.00013975		3.56873	510162	0.00653815
	3.5628	14107.5	0.000191586		3.5695	22044.1	0.000653939			3.5524	-4883.25	-5.04249e-05		3.5567	38687.9	0.000809937			3.5668	-3838.25	-3.38649e-05		3.56824	515943	0.00661223
	3.56231	-914.5	-1.24193e-05		3.56901	20238.6	0.000600379			3.55191	-3866.5	-3.99259e-05		3.55621	45675.9	0.000956232			3.56631	4580	4.04094e-05		3.56775	515224	0.00660302
	3.56182	-13715.5	-0.000186263		3.56852	23674.2	0.000702296			3.55142	-12057	-0.000124502		3.55572	50896.5	0.00106553			3.56582	2075	1.83077e-05		3.56726	500485	0.00641413
	3.56133	-17665.2	-0.000239902		3.56803	28621.4	0.000849055			3.55093	-15360	-0.000158609		3.55523	59451.2	0.00124462			3.56533	-2192.5	-1.93444e-05		3.56677	503176	0.00644862
	3.56084	-15116.5	-0.000205289		3.56754	26456.8	0.000784841			3.55044	-7571.25	-7.81815e-05		3.55474	62409.5	0.00130655			3.56484	-2853	-2.5172e-05		3.56628	537552	0.00688918
	3.56035	-10224.5	-0.000138853		3.56705	23772.4	0.000705209			3.54995	1007.5	1.04035e-05		3.55425	47101.2	0.000986072			3.56435	1777	1.56785e-05		3.56579	565394	0.00724599
	3.55986	-5313	-7.21529e-05		3.56656	31698.2	0.000940326			3.54946	2224.25	2.29678e-05		3.55376	23503.6	0.000492052			3.56386	16842.8	0.000148604		3.5653	553374	0.00709195
	3.55938	-2814	-3.82154e-05		3.56608	43509.9	0.00129072			3.54898	1360.25	1.40461e-05		3.55328	14091.4	0.000295005			3.56338	36888.5	0.000325467		3.56482	528943	0.00677884
	3.55889	-5610.5	-7.61931e-05		3.56559	42829.6	0.00127054			3.54849	3308.25	3.41613e-05		3.55279	19061.6	0.000399058			3.56289	40429.8	0.000356712		3.56433	535556	0.0068636
	3.5584	-13651	-0.000185387		3.5651	29866.6	0.000885993			3.548	1548.75	1.59925e-05		3.5523	19335.1	0.000404784			3.5624	20466.2	0.000180574		3.56384	561682	0.00719843
	3.55791	-22114.2	-0.000300321		3.56461	21394.9	0.000634681			3.54751	-9253	-9.55474e-05		3.55181	13396.5	0.000280458			3.56191	2243.75	1.97966e-05		3.56335	563186	0.0072177
	3.55742	-24720	-0.000335709		3.56412	25690.6	0.00076211			3.54702	-20332.5	-0.000209955		3.55132	19956.2	0.000417787			3.56142	6528.75	5.76032e-05		3.56286	535950	0.00686864
	3.55693	-19432.8	-0.000263905		3.56363	33255.1	0.000986511			3.54653	-19963.2	-0.000206142		3.55083	40790.2	0.00085395			3.56093	15691	0.000138442		3.56237	515458	0.00660602
	3.55644	-10911	-0.000148176		3.56314	33668.4	0.000998774			3.54604	-10646	-0.000109932		3.55034	53736.5	0.00112498			3.56044	5005.5	4.41635e-05		3.56188	516215	0.00661572
	3.55595	-6575.75	-8.93016e-05		3.56265	28516.8	0.000845951			3.54555	-4223.75	-4.36148e-05		3.54985	50204.6	0.00105104			3.55995	-13266	-0.000117046		3.56139	521909	0.00668869
	3.55547	-9219.25	-0.000125201		3.56217	24896.8	0.000738562			3.54507	-4334	-4.47533e-05		3.54937	46911.1	0.000982092			3.55947	-12025.5	-0.000106101		3.56091	529700	0.00678854
	3.55498	-13857.2	-0.000188188		3.56168	26168.8	0.000776297			3.54458	-4254.25	-4.39298e-05		3.54888	49903.9	0.00104475			3.55898	1680.75	1.48293e-05		3.56042	552970	0.00708677
	3.55449	-13253.5	-0.000179988		3.56119	31685.4	0.000939948			3.54409	-163.75	-1.6909e-06		3.54839	41235.8	0.000863277			3.55849	-935.25	-8.25171e-06		3.55993	578458	0.00741341
	3.554	-6320.75	-8.58386e-05		3.5607	37857.9	0.00112306			3.5436	2884.25	2.9783e-05		3.5479	17027.6	0.000356476			3.558	-19913.5	-0.000175697		3.55944	571573	0.00732518
	3.55351	975.75	1.32511e-05		3.56021	38220.4	0.00113381			3.54311	-1052	-1.08631e-05		3.54741	4561.5	9.54957e-05			3.55751	-28166.2	-0.000248511		3.55895	535300	0.00686031
	3.55302	3640	4.94328e-05		3.55972	29875.4	0.000886253			3.54262	-10820.8	-0.000111736		3.54692	19762.9	0.000413739			3.55702	-18362.2	-0.00016201		3.55846	517869	0.00663692
	3.55253	4252	5.7744e-05		3.55923	20762.8	0.000615929			3.54213	-19017.2	-0.000196374		3.54643	38782.2	0.000811913			3.55653	-10275	-9.06564e-05		3.55797	544692	0.00698067
	3.55204	9120.75	0.000123864		3.55874	23009.6	0.000682578			3.54164	-18211.5	-0.000188054		3.54594	37315.8	0.000781211			3.55604	-12319.8	-0.000108697		3.55748	582506	0.00746529
	3.55156	18248.8	0.000247826		3.55826	37499.5	0.00111242			3.54116	-7822.25	-8.07733e-05		3.54546	29433	0.000616185			3.55556	-10733.8	-9.47039e-05		3.557	591117	0.00757565
	3.55107	22072	0.000299748		3.55777	51768.8	0.00153572			3.54067	3606.5	3.72411e-05		3.54497	37692.6	0.000789101			3.55507	741.5	6.54226e-06		3.55651	574518	0.00736292
	3.55058	11097	0.000150702		3.55728	54984.6	0.00163112			3.54018	6549.75	6.76333e-05		3.54448	50364.6	0.00105439			3.55458	10889.8	9.60803e-05		3.55602	557139	0.0071402
	3.55009	-10978.8	-0.000149096		3.55679	48991.3	0.00145333			3.53969	2617.25	2.7026e-05		3.54399	43000.8	0.000900228			3.55409	13248.8	0.000116894		3.55553	542572	0.00695351
	3.5496	-26945	-0.000365925		3.5563	42662.6	0.00126559			3.5392	3267.5	3.37405e-05		3.5435	23457.1	0.000491079			3.5536	12231.2	0.000107916		3.55504	525631	0.00673639
	3.54911	-22673.8	-0.00030792		3.55581	40902.2	0.00121336			3.53871	14050.5	0.000145087		3.54301	19556.8	0.000409424			3.55311	7151.25	6.30955e-05		3.55455	519700	0.00666038
	3.54862	-3861.75	-5.24443e-05		3.55532	41702.6	0.00123711			3.53822	26749	0.000276213		3.54252	34657.1	0.000725552			3.55262	-5196.75	-4.58509e-05		3.55406	538485	0.00690113
	3.54813	8075.5	0.000109669		3.55483	40050.6	0.0011881			3.53773	30923	0.000319314		3.54203	49033.5	0.00102652			3.55213	-14488.8	-0.000127834		3.55357	565546	0.00724793
	3.54764	-888.5	-1.20662e-05		3.55434	33102.2	0.000981978			3.53724	26138.2	0.000269906		3.54154	55118	0.0011539			3.55164	-8159.5	-7.19913e-05		3.55308	572883	0.00734197
	3.54716	-21742.2	-0.000295269		3.55386	24685.9	0.000732306			3.53676	18000	0.00018587		3.54106	58816.5	0.00123133			3.55116	5090.25	4.49113e-05		3.5526	561856	0.00720066
	3.54667	-33343.8	-0.000452823		3.55337	24305.9	0.000721035			3.53627	9835.25	0.00010156		3.54057	55279.2	0.00115728			3.55067	7611	6.71519e-05		3.55211	558761	0.00716099
	3.54618	-26026	-0.000353445		3.55288	36509.5	0.00108305			3.53578	4595	4.74484e-05		3.54008	37588.8	0.000786927			3.55018	2377.5	2.09767e-05		3.55162	573970	0.00735591
	3.54569	-8929.5	-0.000121267		3.55239	51119.9	0.00151647			3.53529	7060	7.29022e-05		3.53959	23126	0.000484147			3.54969	4163.25	3.67324e-05		3.55113	590120	0.00756287
	3.5452	4566.75	6.20185e-05		3.5519	51150.8	0.00151739			3.5348	15743	0.000162564		3.5391	36186.8	0.000757575			3.5492	9127	8.05275e-05		3.55064	591557	0.00758129
	3.54471	10759.5	0.000146119		3.55141	33624.1	0.000997457			3.53431	19153.5	0.000197781		3.53861	66700.4	0.00139638			3.54871	2492.25	2.19891e-05		3.55015	584757	0.00749415
	3.54422	12289.5	0.000166897		3.55092	16266.1	0.000482534			3.53382	9496.5	9.80618e-05		3.53812	79969.2	0.00167417			3.54822	-10471.2	-9.23879e-05		3.54966	584402	0.0074896
	3.54373	8641.75	0.000117359		3.55043	17693.8	0.000524887			3.53333	-4770	-4.92555e-05		3.53763	67130.2	0.00140538			3.54773	-12021.8	-0.000106068		3.54917	593570	0.00760709
	3.54325	-2019	-2.74189e-05		3.54995	34592.4	0.00102618			3.53285	-9110.75	-9.40785e-05		3.53715	52773.2	0.00110482			3.54725	-4424	-3.9033e-05		3.54869	603947	0.00774008
	3.54276	-14187.5	-0.000192673		3.54946	45686.3	0.00135528			3.53236	-1624.75	-1.67773e-05		3.53666	51575.2	0.00107974			3.54676	-3714.5	-3.2773e-05		3.5482	607741	0.0077887
	3.54227	-17317	-0.000235173		3.54897	38095.3	0.0011301			3.53187	6997	7.22517e-05		3.53617	52121.8	0.00109118			3.54627	-7635.25	-6.73658e-05		3.54771	605497	0.00775995
	3.54178	-9418.5	-0.000127907		3.54848	22649.5	0.000671897			3.53138	8539.75	8.81823e-05		3.53568	48249.5	0.00101011			3.54578	-2266.25	-1.99951e-05		3.54722	605945	0.00776568
	3.54129	-1770.25	-2.40408e-05		3.54799	19274.9	0.000571789			3.53089	3908.5	4.03595e-05		3.53519	51248.8	0.0010729			3.54529	6819.5	6.01685e-05		3.54673	617670	0.00791595
	3.5408	-4879.25	-6.62624e-05		3.5475	32046.1	0.000950646			3.5304	-1867	-1.92788e-05		3.5347	61770.6	0.00129318			3.5448	4993	4.40533e-05		3.54624	636968	0.00816328
	3.54031	-13728.5	-0.000186439		3.54701	45889	0.0013613			3.52991	-3141.5	-3.24394e-05		3.53421	62932.6	0.0013175			3.54431	1860.5	1.64152e-05		3.54575	646884	0.00829036
	3.53982	-13640.8	-0.000185247		3.54652	47584.9	0.00141161			3.52942	4677.5	4.83003e-05		3.53372	53688.5	0.00112398			3.54382	15061.2	0.000132885		3.54526	634813	0.00813565
	3.53934	293.75	3.98926e-06		3.54604	41703.6	0.00123714			3.52894	19161.5	0.000197863		3.53324	57511	0.001204			3.54334	28645.2	0.000252737		3.54478	609655	0.00781323
	3.53885	16708.2	0.000226905		3.54555	40628.8	0.00120525			3.52845	29408.5	0.000303675		3.53275	82424.9	0.00172558			3.54285	12702.2	0.000112072		3.54429	594333	0.00761687
	3.53836	22416.5	0.000304426		3.54506	45017.8	0.00133545			3.52796	27202.8	0.000280898		3.53226	101567	0.00212631			3.54236	-19281.8	-0.000170123		3.5438	599837	0.00768741
	3.53787	16554.5	0.000224817		3.54457	43651.1	0.00129491			3.52747	15997.2	0.000165189		3.53177	91958.2	0.00192516			3.54187	-22618.5	-0.000199563		3.54331	612650	0.00785161
	3.53738	6164	8.37098e-05		3.54408	31630.7	0.000938324			3.52698	3373	3.48299e-05		3.53128	67434.8	0.00141176			3.54138	6206	5.47556e-05		3.54282	612824	0.00785385
	3.53689	-5936.25	-8.06169e-05		3.54359	19031.9	0.000564582			3.52649	-8938	-9.22946e-05		3.53079	54163.4	0.00113392			3.54089	21383.2	0.000188664		3.54233	602256	0.00771841
	3.5364	-20833.5	-0.000282928		3.5431	18342.7	0.000544136			3.526	-20481.2	-0.000211491		3.5303	56332.8	0.00117934			3.5404	2065.75	1.82261e-05		3.54184	606508	0.0077729
	3.53591	-34116.2	-0.000463314		3.54261	30421.1	0.00090244			3.52551	-25783.8	-0.000266245		3.52981	65227.5	0.00136555			3.53991	-17370	-0.000153256		3.54135	641886	0.0082263
	3.53543	-36977	-0.000502164		3.54213	46593.6	0.0013822			3.52503	-22650.8	-0.000233894		3.52933	80077.9	0.00167644			3.53943	-9298.5	-8.20407e-05		3.54087	686262	0.00879502
	3.53494	-28876	-0.000392149		3.54164	58313.1	0.00172986			3.52454	-19374.5	-0.000200063		3.52884	98039.9	0.00205248			3.53894	4462.75	3.93749e-05		3.54038	697500	0.00893904
	3.53445	-20929.8	-0.000284235		3.54115	60601.9	0.00179775			3.52405	-22467	-0.000231996		3.52835	102241	0.00214043			3.53845	-2469.25	-2.17862e-05		3.53989	664815	0.00852015
	3.53396	-22162.8	-0.00030098		3.54066	52558.8	0.00155915			3.52356	-24288.8	-0.000250808		3.52786	82658.8	0.00173047			3.53796	-16667.8	-0.00014706		3.5394	626320	0.00802682
	3.53347	-28602.8	-0.000388438		3.54017	40442.4	0.00119972			3.52307	-15355.2	-0.00015856		3.52737	55026.1	0.00115198			3.53747	-15244.2	-0.0001345		3.53891	624153	0.00799903
	3.53298	-31287	-0.000424891		3.53968	34982.2	0.00103775			3.52258	-2019.5	-2.08536e-05		3.52688	39815.1	0.000833536			3.53698	-5028.5	-4.43665e-05		3.53842	655514	0.00840096
	3.53249	-29191	-0.000396427		3.53919	39108.4	0.00116015			3.52209	2291	2.36571e-05		3.52639	36539.8	0.000764966			3.53649	-1367	-1.2061e-05		3.53793	684720	0.00877525
	3.532	-26586.8	-0.00036106		3.5387	42612.1	0.00126409			3.5216	-2520.25	-2.60243e-05		3.5259	36075.9	0.000755254			3.536	2463	2.17311e-05		3.53744	692221	0.00887139
	3.53151	-21972	-0.000298389		3.53821	35392.6	0.00104992			3.52112	-6843	-7.06615e-05		3.52542	41065.5	0.000859713			3.53551	16049.2	0.000141603		3.53695	688568	0.00882458
	3.53103	-10230.2	-0.000138931		3.53773	21639.6	0.000641939			3.52063	-9920.75	-0.000102443		3.52493	53475.6	0.00111952			3.53503	27890.2	0.000246076		3.53647	685414	0.00878415
	3.53054	4293.25	5.83042e-05		3.53724	13613.1	0.000403833			3.52014	-17803	-0.000183835		3.52444	58762	0.00123019			3.53454	27305.8	0.000240919		3.53598	680000	0.00871477
	3.53005	7957	0.00010806		3.53675	15551.8	0.000461342			3.51965	-26722.2	-0.000275937		3.52395	46026.2	0.000963567			3.53405	26849	0.000236889		3.53549	672122	0.0086138
	3.52956	-4004.75	-5.43863e-05		3.53626	22286.9	0.00066114			3.51916	-26802.5	-0.000276765		3.52346	29695.9	0.000621688			3.53356	37773.2	0.000333273		3.535	672026	0.00861258
	3.52907	-17661	-0.000239844		3.53577	30133.8	0.000893917			3.51867	-20560	-0.000212305		3.52297	27296.9	0.000571464			3.53307	45032.5	0.000397322		3.53451	682542	0.00874735
	3.52858	-16393.8	-0.000222634		3.53528	38595.1	0.00114492			3.51818	-19541	-0.000201782		3.52248	29838.5	0.000624674			3.53258	31299.8	0.000276158		3.53402	692734	0.00887796
	3.52809	-2214.5	-3.00739e-05		3.53479	42837.6	0.00127078			3.51769	-23419.5	-0.000241832		3.52199	20499.5	0.00042916			3.53209	6532	5.76319e-05		3.53353	697899	0.00894415
	3.5276	7253.25	9.85023e-05		3.5343	36398.2	0.00107975			3.5172	-21209	-0.000219006		3.5215	8957.38	0.000187524			3.5316	-9172.75	-8.09312e-05		3.53304	707181	0.00906311
	3.52712	1530.5	2.07849e-05		3.53382	23461.9	0.000695996			3.51672	-13323.2	-0.000137577		3.52102	16088.8	0.000336821			3.53112	-14625	-0.000129036		3.53256	721917	0.00925196
	3.52663	-11512.2	-0.000156341		3.53333	17949.9	0.000532485			3.51623	-12416	-0.000128209		3.52053	34213.2	0.00071626			3.53063	-19284.2	-0.000170145		3.53207	725874	0.00930267
	3.52614	-18779	-0.000255027		3.53284	26163.2	0.000776131			3.51574	-20012.5	-0.000206651		3.52004	36874.2	0.000771968			3.53014	-23244.5	-0.000205086		3.53158	710308	0.00910318
	3.52565	-18372	-0.0002495		3.53235	38592.1	0.00114483			3.51525	-22532.2	-0.00023267		3.51955	24445.8	0.000511776			3.52965	-23963.5	-0.00021143		3.53109	691844	0.00886655
	3.52516	-17599.5	-0.000239009		3.53186	43390.9	0.00128719			3.51476	-14906.8	-0.000153929		3.51906	24903.4	0.000521356			3.52916	-26401.2	-0.000232938		3.5306	690162	0.00884499
	3.52467	-19563.2	-0.000265678		3.53137	40494.7	0.00120127			3.51427	-8501.5	-8.77873e-05		3.51857	47096.8	0.000985978			3.52867	-30545.2	-0.000269501		3.53011	701601	0.0089916
	3.52418	-19381.8	-0.000263213		3.53088	37203.4	0.00110364			3.51378	-9816.75	-0.000101369		3.51808	67671.4	0.00141671			3.52818	-25935.8	-0.000228831		3.52962	710031	0.00909963
	3.52369	-13555.2	-0.000184086		3.53039	36434.3	0.00108082			3.51329	-10560.8	-0.000109051		3.51759	72125.5	0.00150996			3.52769	-11765.8	-0.000103809		3.52913	711460	0.00911795
	3.52321	-6561.25	-8.91047e-05		3.52991	35701.3	0.00105908			3.51281	-5829.75	-6.01986e-05		3.51711	76051.9	0.00159216			3.52721	-2943.5	-2.59705e-05		3.52865	711978	0.00912459
	3.52272	-5142.75	-6.98408e-05		3.52942	33039.3	0.000980111			3.51232	-3182	-3.28576e-05		3.51662	91988.6	0.0019258			3.52672	-4451.5	-3.92756e-05		3.52816	712220	0.0091277
	3.52223	-9862.75	-0.000133941		3.52893	27782.8	0.000824177			3.51183	-5495.75	-5.67496e-05		3.51613	104272	0.00218294			3.52623	-2497.5	-2.20355e-05		3.52767	710854	0.00911018
	3.52174	-16101.2	-0.000218662		3.52844	18925.1	0.000561412			3.51134	-3598.5	-3.71585e-05		3.51564	95477.5	0.00199884			3.52574	6795	5.99523e-05		3.52718	714955	0.00916274
	3.52125	-21198.2	-0.000287882		3.52795	8466.12	0.000251147			3.51085	4533.5	4.68134e-05		3.51515	74940.9	0.0015689			3.52525	6188.5	5.46012e-05		3.52669	730070	0.00935646
	3.52076	-25858.5	-0.00035117		3.52746	3632.44	0.000107756			3.51036	5837	6.02734e-05		3.51466	60969.2	0.0012764			3.52476	-10634.2	-9.3826e-05		3.5262	746344	0.00956502
	3.52027	-28487.2	-0.000386869		3.52697	9777.88	0.000290061			3.50987	-5304	-5.47696e-05		3.51417	53024.1	0.00111007			3.52427	-23455.8	-0.00020695		3.52571	750404	0.00961704
	3.51978	-23522.2	-0.000319443		3.52648	22174.1	0.000657795			3.50938	-14167.5	-0.000146295		3.51368	42198.4	0.00088343			3.52378	-18804.5	-0.000165912		3.52522	745401	0.00955293
	3.5193	-9305.25	-0.000126369		3.526	29712.8	0.000881428			3.5089	-8030	-8.29186e-05		3.5132	34483.2	0.000721912			3.5233	-10997.2	-9.70288e-05		3.52474	743866	0.00953326
	3.51881	4977	6.75899e-05		3.52551	26484.4	0.000785659			3.50841	4727.5	4.88166e-05		3.51271	41350.4	0.000865677			3.52281	-11923.5	-0.000105201		3.52425	746475	0.00956669
	3.51832	6031.25	8.1907e-05		3.52502	16495.9	0.000489352			3.50792	11030.2	0.000113899		3.51222	56677.6	0.00118656			3.52232	-9218.75	-8.13371e-05		3.52376	745095	0.00954901
	3.51783	-7946.5	-0.000107917		3.52453	8127.25	0.000241095			3.50743	13157.2	0.000135863		3.51173	64406.1	0.00134835			3.52183	4817	4.25004e-05		3.52327	742698	0.00951829
	3.51734	-22313.5	-0.000303027		3.52404	7112.19	0.000210983			3.50694	18245.5	0.000188405		3.51124	63741.9	0.00133445			3.52134	12746	0.000112458		3.52278	750798	0.0096221
	3.51685	-20768.2	-0.000282042		3.52355	13422.7	0.000398184			3.50645	22174.2	0.000228973		3.51075	66927.1	0.00140113			3.52085	4111.5	3.62758e-05		3.52229	766534	0.00982377
	3.51636	-3914.25	-5.31572e-05		3.52306	21342.1	0.000633114			3.50596	19038	0.000196588		3.51026	74790.9	0.00156576			3.52036	-2019.5	-1.78181e-05		3.5218	771012	0.00988116
	3.51587	11227.5	0.000152474		3.52257	23632.1	0.000701045			3.50547	14192.2	0.000146551		3.50977	74476.1	0.00155917			3.51987	6965.5	6.14566e-05		3.52131	755941	0.00968801
	3.51539	10686	0.000145121		3.52209	19086.4	0.000566197			3.50499	13577	0.000140197		3.50929	63336.4	0.00132596			3.51939	9001.5	7.94203e-05		3.52083	737219	0.00944807
	3.5149	-1879.25	-2.5521e-05		3.5216	14806.9	0.000439248			3.5045	12293.5	0.000126944		3.5088	56743.5	0.00118793			3.5189	-14230.5	-0.000125556		3.52034	734413	0.00941211
	3.51441	-11996.2	-0.000162914		3.52111	17376.1	0.000515461			3.50401	7346.25	7.58581e-05		3.50831	64962.1	0.00135999			3.51841	-39337	-0.00034707		3.51985	747429	0.00957892
	3.51392	-11215.8	-0.000152315		3.52062	23413	0.000694546			3.50352	7814.25	8.06907e-05		3.50782	76049.8	0.00159211			3.51792	-36766	-0.000324387		3.51936	761889	0.00976424
	3.51343	-2908	-3.94919e-05		3.52013	24135.7	0.000715985			3.50303	17050.8	0.000176068		3.50733	72214	0.00151181			3.51743	-19518.8	-0.000172214		3.51887	770145	0.00987005
	3.51294	5221.75	7.09137e-05		3.51964	18818.6	0.000558252			3.50254	19490	0.000201256		3.50684	55166.4	0.00115492			3.51694	-18602.5	-0.00016413		3.51838	777468	0.00996389
	3.51245	8073.25	0.000109638		3.51915	16884.3	0.000500873			3.50205	3839.75	3.96496e-05		3.50635	43934	0.000919765			3.51645	-30402.2	-0.000268239		3.51789	789754	0.0101214
	3.51196	3648.25	4.95448e-05		3.51866	23819.9	0.000706616			3.50156	-13696.2	-0.000141429		3.50586	49873.9	0.00104412			3.51596	-28363.2	-0.000250249		3.5174	803546	0.0102981
	3.51147	-6698.25	-9.09652e-05		3.51817	31109.4	0.000922861			3.50107	-10507	-0.000108496		3.50537	63878.6	0.00133731			3.51547	-12378.8	-0.000109218		3.51691	811448	0.0103994
	3.51099	-17141.2	-0.000232786		3.51769	26375.1	0.000782416			3.50059	8305	8.57582e-05		3.50489	70362.9	0.00147306			3.51499	-6879.75	-6.07001e-05		3.51643	813757	0.010429
	3.5105	-21671.2	-0.000294305		3.5172	10752.6	0.000318976			3.5001	18904.8	0.000195212		3.5044	66066.8	0.00138312			3.5145	-18030.8	-0.000159085		3.51594	819040	0.0104967
	3.51001	-20969.8	-0.000284778		3.51671	-1239.19	-3.67605e-05			3.49961	14267	0.000147322		3.50391	59521.5	0.00124609			3.51401	-28278	-0.000249497		3.51545	831767	0.0106598
	3.50952	-20601.5	-0.000279777		3.51622	-143	-4.24209e-06			3.49912	8165.75	8.43203e-05		3.50342	56839.6	0.00118995			3.51352	-28512	-0.000251561		3.51496	845086	0.0108305
	3.50903	-22191.2	-0.000301367		3.51573	6815.25	0.000202174			3.49863	8241.75	8.51051e-05		3.50293	56020.4	0.0011728			3.51303	-25431	-0.000224378		3.51447	851371	0.010911
	3.50854	-22763.5	-0.000309138		3.51524	6682.56	0.000198238			3.49814	7711.5	7.96297e-05		3.50244	54104.8	0.00113269			3.51254	-21753.2	-0.000191929		3.51398	855013	0.0109577
	3.50805	-23524.5	-0.000319473		3.51475	-1477.69	-4.38356e-05			3.49765	3334.25	3.44298e-05		3.50195	51615	0.00108057			3.51205	-15082.8	-0.000133075		3.51349	865158	0.0110877
	3.50756	-30392.2	-0.00041274		3.51426	-6530.12	-0.000193716			3.49716	1392.75	1.43817e-05		3.50146	48738.4	0.00102035			3.51156	-10086.5	-8.89932e-05		3.513	878505	0.0112588
	3.50708	-42054	-0.000571112		3.51378	-1374.5	-4.07745e-05			3.49668	3643.75	3.76257e-05		3.50098	45372.8	0.000949886			3.51108	-9599.75	-8.46986e-05		3.51252	882118	0.0113051
	3.50659	-46743	-0.000634791		3.51329	8534.38	0.000253172			3.49619	3468.75	3.58186e-05		3.50049	46723.9	0.000978172			3.51059	-4318	-3.80977e-05		3.51203	874244	0.0112042
	3.5061	-37549.5	-0.000509939		3.5128	14820.9	0.000439663			3.4957	-1928.25	-1.99113e-05		3.5	58407	0.00122276			3.5101	7406.75	6.53498e-05		3.51154	868447	0.0111299
	3.50561	-22870.5	-0.000310592		3.51231	17698.2	0.000525018			3.49521	-8181.5	-8.4483e-05		3.49951	72153.2	0.00151054			3.50961	6114	5.39438e-05		3.51105	872801	0.0111857
	3.50512	-13792.5	-0.000187308		3.51182	22898.1	0.000679271			3.49472	-12415.8	-0.000128206		3.49902	69895.4	0.00146327			3.50912	-16946.8	-0.000149521		3.51056	878762	0.0112621
	3.50463	-9315.5	-0.000126509		3.51133	31108.7	0.000922839			3.49423	-14088.8	-0.000145482		3.49853	50946.2	0.00106657			3.50863	-33653.8	-0.000296927		3.51007	877648	0.0112478
	3.50414	-4266.25	-5.79376e-05		3.51084	36358.3	0.00107857			3.49374	-10083.2	-0.000104121		3.49804	40647.6	0.000850965			3.50814	-16424.8	-0.000144916		3.50958	875158	0.0112159
	3.50365	-3680	-4.9976e-05		3.51035	33855.4	0.00100432			3.49325	-484	-4.99783e-06		3.49755	56842	0.00119			3.50765	14925	0.000131683		3.50909	880481	0.0112841
	3.50317	-15010	-0.000203842		3.50987	25288.9	0.000750194			3.49277	5499.25	5.67858e-05		3.49707	80487.9	0.00168503			3.50717	19346.5	0.000170694		3.50861	892433	0.0114373
	3.50268	-30865.2	-0.000419164		3.50938	17166.7	0.00050925			3.49228	1937	2.00016e-05		3.49658	80682	0.00168909			3.50668	-5350.5	-4.72075e-05		3.50812	906072	0.0116121
	3.50219	-35362.8	-0.000480242		3.50889	16778.7	0.00049774			3.49179	-1694.75	-1.75002e-05		3.49609	60077.5	0.00125773			3.50619	-25966	-0.000229098		3.50763	921938	0.0118154
	3.5017	-26166	-0.000355346		3.5084	27195.2	0.000806745			3.4913	5072.5	5.23791e-05		3.4956	49258.8	0.00103124			3.5057	-28255.8	-0.000249301		3.50714	938011	0.0120214
	3.50121	-14767.2	-0.000200546		3.50791	41767.9	0.00123905			3.49081	14419.5	0.000148897		3.49511	58622.1	0.00122726			3.50521	-28946.2	-0.000255393		3.50665	943396	0.0120904
	3.50072	-5607	-7.61455e-05		3.50742	46376.1	0.00137575			3.49032	12061.2	0.000124546		3.49462	65194.5	0.00136486			3.50472	-36980.5	-0.000326279		3.50616	933142	0.011959
	3.50023	7431.5	0.000100923		3.50693	33892.9	0.00100543			3.48983	1399	1.44462e-05		3.49413	52816.8	0.00110573			3.50423	-40080.8	-0.000353633		3.50567	921250	0.0118066
	3.49974	21700.8	0.000294706		3.50644	15436.4	0.000457922			3.48934	-3300.5	-3.40813e-05		3.49364	36710.1	0.000768532			3.50374	-32248.5	-0.000284529		3.50518	925872	0.0118658
	3.49926	22735.5	0.000308758		3.50596	9609.69	0.000285071			3.48886	-2024.5	-2.09052e-05		3.49316	35043.6	0.000733644			3.50326	-23484.2	-0.000207202		3.5047	946994	0.0121365
	3.49877	7963.5	0.000108148		3.50547	19769.9	0.000586475			3.48837	-5993	-6.18843e-05		3.49267	40851.9	0.000855241			3.50277	-18895.8	-0.000166717		3.50421	969334	0.0124228
	3.49828	-4578.5	-6.21781e-05		3.50498	30247.8	0.000897301			3.48788	-13472.8	-0.000139121		3.49218	39762.8	0.00083244			3.50228	-13542.2	-0.000119483		3.50372	981748	0.0125819
	3.49779	-2186.5	-2.96936e-05		3.50449	28236.9	0.000837648			3.48739	-11873.5	-0.000122607		3.49169	35177.1	0.000736439			3.50179	-8538	-7.53308e-05		3.50323	984716	0.01262
	3.4973	3637	4.93921e-05		3.504	20868.1	0.000619051			3.4869	-3108	-3.20935e-05		3.4912	36064.4	0.000755013			3.5013	-9647.25	-8.51177e-05		3.50274	985153	0.0126256
	3.49681	-2689	-3.65178e-05		3.50351	23513.7	0.000697533			3.48641	-2942.75	-3.03871e-05		3.49071	37072.1	0.000776111			3.50081	-12223	-0.000107844		3.50225	991941	0.0127125
	3.49632	-15940.2	-0.000216476		3.50302	37037.9	0.00109873			3.48592	-12785.2	-0.000132022		3.49022	32346.1	0.000677171			3.50032	-8447.25	-7.45301e-05		3.50176	1.00896e+06	0.0129307
	3.49583	-20808.2	-0.000282585		3.50253	46429	0.00137732			3.48543	-15793	-0.00016308		3.48973	33959.5	0.000710948			3.49983	-3769.75	-3.32605e-05		3.50127	1.02568e+06	0.0131449
	3.49534	-15858.2	-0.000215362		3.50204	41157.8	0.00122094			3.48494	-6586.75	-6.80154e-05		3.48924	52212.8	0.00109308			3.49934	-5996.75	-5.29093e-05		3.50078	1.02508e+06	0.0131373
	3.49486	-9679.25	-0.000131448		3.50156	27962.9	0.00082952			3.48446	-2274.25	-2.34841e-05		3.48876	69741.5	0.00146005			3.49886	-8182.25	-7.2192e-05		3.5003	1.0083e+06	0.0129222
	3.49437	-2462.25	-3.34384e-05		3.50107	20211.2	0.000599565			3.48397	-14869.8	-0.000153546		3.48827	62687.9	0.00131238			3.49837	-3937.5	-3.47406e-05		3.49981	997923	0.0127892
	3.49388	9724.75	0.000132066		3.50058	20680.3	0.000613481			3.48348	-32025.2	-0.000330696		3.48778	40087.5	0.000839238			3.49788	-5589	-4.93118e-05		3.49932	1008323	0.0129225
	3.49339	18524.2	0.000251568		3.50009	20678.4	0.000613426			3.48299	-36110	-0.000372875		3.48729	33064.4	0.000692208			3.49739	-22059.2	-0.000194629		3.49883	1.02838e+06	0.0131795
	3.4929	11106	0.000150824		3.4996	14225.7	0.000422005			3.4825	-27526	-0.000284236		3.4868	48023.8	0.00100538			3.4969	-35107.8	-0.000309756		3.49834	1.04405e+06	0.0133804
	3.49241	-7691.75	-0.000104457		3.49911	6781.19	0.000201164			3.48201	-18849.5	-0.000194642		3.48631	61806.6	0.00129393			3.49641	-26473.8	-0.000233578		3.49785	1058127	0.0135608
	3.49192	-19518	-0.000265063		3.49862	7175.62	0.000212865			3.48152	-17294.2	-0.000178582		3.48582	65878.6	0.00137918			3.49592	-11165	-9.85088e-05		3.49736	1.07239e+06	0.0137435
	3.49143	-18791	-0.00025519		3.49813	14565.8	0.000432093			3.48103	-21022.2	-0.000217078		3.48533	81588.4	0.00170807			3.49543	-11443	-0.000100962		3.49687	1.07315e+06	0.0137534
	3.49095	-17486	-0.000237468		3.49765	18644.5	0.000553089			3.48055	-23571	-0.000243396		3.48485	118356	0.00247781			3.49495	-16978.2	-0.000149799		3.49639	1.05755e+06	0.0135534
	3.49046	-22603	-0.000306959		3.49716	12771.2	0.000378859			3.48006	-17159.8	-0.000177193		3.48436	146491	0.00306681			3.49446	-8556.25	-7.54918e-05		3.4959	1.05308e+06	0.0134961
	3.48997	-26425.2	-0.000358867		3.49667	1738	5.15577e-05			3.47957	-738.25	-7.62324e-06		3.48387	134351	0.00281265			3.49397	-1586.75	-1.39999e-05		3.49541	1.08168e+06	0.0138627
	3.48948	-22958.2	-0.000311783		3.49618	-5613.06	-0.000166511			3.47908	13434.5	0.000138726		3.48338	93502.6	0.00195749			3.49348	-20777	-0.000183316		3.49492	1120962	0.0143661
	3.48899	-17755.5	-0.000241128		3.49569	-6346.5	-0.000188269			3.47859	11762.2	0.000121458		3.48289	63117.8	0.00132138			3.49299	-47747.5	-0.000421276		3.49443	1.13414e+06	0.014535
	3.4885	-15615.8	-0.000212069		3.4952	-1771.06	-5.25385e-05			3.4781	-1917	-1.97951e-05		3.4824	60912.8	0.00127522			3.4925	-44940.2	-0.000396508		3.49394	1.12489e+06	0.0144164
	3.48801	-12674	-0.000172119		3.49471	9134.5	0.000270975			3.47761	-11338.5	-0.000117082		3.48191	71916	0.00150557			3.49201	-21086.8	-0.000186048		3.49345	1.12532e+06	0.0144219
	3.48752	-6985.25	-9.48628e-05		3.49422	26966.2	0.000799953			3.47712	-10330	-0.000106669		3.48142	78629.6	0.00164612			3.49152	-18497.5	-0.000163203		3.49296	1.13939e+06	0.0146022
	3.48704	-4085.25	-5.54795e-05		3.49374	44429.4	0.001318			3.47664	-6523.5	-6.73623e-05		3.48094	79595.2	0.00166634			3.49104	-40102.8	-0.000353827		3.49248	1.14081e+06	0.0146204
	3.48655	-5591.25	-7.59316e-05		3.49325	49967.6	0.00148229			3.47615	-4686.5	-4.83933e-05		3.48045	79258.4	0.00165929			3.49055	-45944.8	-0.000405371		3.49199	1.12524e+06	0.0144209
	3.48606	-4644.5	-6.30744e-05		3.49276	40179.2	0.00119192			3.47566	-2783.5	-2.87427e-05		3.47996	79633.6	0.00166714			3.49006	-23978	-0.000211558		3.4915	1.12051e+06	0.0143603
	3.48557	339.5	4.61056e-06		3.49227	22772.9	0.000675557			3.47517	-3225	-3.33017e-05		3.47947	85145.2	0.00178253			3.48957	-7207.25	-6.35896e-05		3.49101	1.13752e+06	0.0145782
	3.48508	-449.25	-6.10101e-06		3.49178	7077.81	0.000209963			3.47468	-10094.8	-0.000104239		3.47898	99464.9	0.00208231			3.48908	-12081.2	-0.000106593		3.49052	1.15282e+06	0.0147743
	3.48459	-12227.5	-0.000166055		3.49129	-1669.44	-4.95238e-05			3.47419	-16151.8	-0.000166785		3.47849	113314	0.00237226			3.48859	-15020.5	-0.000132526		3.49003	1.15347e+06	0.0147826
	3.4841	-24532.2	-0.000333159		3.4908	657.562	1.95066e-05			3.4737	-11507.5	-0.000118828		3.478	110138	0.00230575			3.4881	-3479.25	-3.06974e-05		3.48954	1.16068e+06	0.0148751
	3.48361	-25519.2	-0.000346563		3.49031	15195.8	0.000450782			3.47321	-3467.75	-3.58083e-05		3.47751	89891.9	0.0018819			3.48761	1916	1.69049e-05		3.48905	1189472	0.0152441
	3.48313	-18038.5	-0.000244971		3.48983	31865.8	0.000945297			3.47273	-6196.5	-6.39857e-05		3.47703	73702.8	0.00154298			3.48713	-7548	-6.6596e-05		3.48857	1218049	0.0156103
	3.48264	-12043.8	-0.000163559		3.48934	33618.8	0.000997302			3.47224	-12784	-0.000132009		3.47654	76391.1	0.00159926			3.48664	-10967	-9.67619e-05		3.48808	1.22147e+06	0.0156541
	3.48215	-9481.75	-0.000128766		3.48885	16181.6	0.000480028			3.47175	-3630.75	-3.74915e-05		3.47605	86176.1	0.00180411			3.48615	-2942.5	-2.59617e-05		3.48759	1.21005e+06	0.0155078
	3.48166	-6629.75	-9.00349e-05		3.48836	-4094.44	-0.000121461			3.47126	17141.2	0.000177002		3.47556	83090.4	0.00173951			3.48566	-8516	-7.51367e-05		3.4871	1210713	0.0155163
	3.48117	-3990.25	-5.41894e-05		3.48787	-9672.69	-0.00028694			3.47077	23378.8	0.000241411		3.47507	68499.1	0.00143404			3.48517	-33586.8	-0.000296336		3.48661	1.22976e+06	0.0157605
	3.48068	-3386	-4.59834e-05		3.48738	-2083.12	-6.17959e-05			3.47028	9280.75	9.58339e-05		3.47458	61743.5	0.00129261			3.48468	-46986.8	-0.000414564		3.48612	1254353	0.0160756
	3.48019	-1236	-1.67854e-05		3.48689	5771.94	0.000171224			3.46979	-1377	-1.4219e-05		3.47409	71470.5	0.00149625			3.48419	-32969.8	-0.000290892		3.48563	1.2733e+06	0.0163184
	3.4797	4764.25	6.47006e-05		3.4864	10179.5	0.000301975			3.4693	3486.5	3.60019e-05		3.4736	85762.8	0.00179546			3.4837	-16240.2	-0.000143288		3.48514	1.27888e+06	0.0163899
	3.47921	7194.25	9.77011e-05		3.48591	17185.9	0.000509821			3.46882	6956.5	7.18335e-05		3.47312	92179.9	0.0019298			3.48321	-13493.5	-0.000119053		3.48465	1.26569e+06	0.0162208
	3.47873	-1999.5	-2.71541e-05		3.48543	26668.4	0.000791119			3.46833	-164.5	-1.69864e-06		3.47263	93646.6	0.00196051			3.48273	-6898.25	-6.08633e-05		3.48417	1.24495e+06	0.0159551
	3.47824	-17084.5	-0.000232015		3.48494	30026.2	0.000890728			3.46784	43.75	4.51767e-07		3.47214	98869.6	0.00206985			3.48224	10198.5	8.99814e-05		3.48368	1.24295e+06	0.0159295
	3.47775	-23780.2	-0.000322946		3.48445	24708.7	0.000732983			3.46735	15629.2	0.000161389		3.47165	108428	0.00226996			3.48175	9741.5	8.59493e-05		3.48319	1.26924e+06	0.0162664
	3.47726	-17956.5	-0.000243857		3.48396	18659.2	0.000553525			3.46686	21247.8	0.000219406		3.47116	118716	0.00248534			3.48126	-18898.2	-0.000166739		3.4827	1.30309e+06	0.0167002
	3.47677	-10009.8	-0.000135937		3.48347	16978.2	0.000503658			3.46637	-1795	-1.85353e-05		3.47067	130630	0.00273475			3.48077	-39351	-0.000347194		3.48221	1.32461e+06	0.016976
	3.47628	-10171.5	-0.000138133		3.48298	15009.6	0.000445258			3.46588	-29450.8	-0.000304111		3.47018	143531	0.00300485			3.48028	-24972	-0.000220328		3.48172	1.33806e+06	0.0171484
	3.47579	-16814	-0.000228342		3.48249	9540.44	0.000283017			3.46539	-28996	-0.000299415		3.46969	147090	0.00307935			3.47979	-2750	-2.42633e-05		3.48123	1.3498e+06	0.0172989
	3.4753	-21075	-0.000286208		3.482	6801.19	0.000201757			3.4649	-7683	-7.93354e-05		3.4692	132961	0.00278355			3.4793	-4447.5	-3.92403e-05		3.48074	1.34926e+06	0.0172919
	3.47482	-18448	-0.000250532		3.48152	12018.3	0.000356523			3.46442	3535	3.65028e-05		3.46872	113193	0.00236971			3.47882	-14592.8	-0.000128752		3.48026	1334624	0.0171043
	3.47433	-13641.8	-0.000185261		3.48103	19005.2	0.000563789			3.46393	-2157.5	-2.22786e-05		3.46823	112788	0.00236124			3.47833	-7068	-6.2361e-05		3.47977	1.33321e+06	0.0170862
	3.47384	-14459.5	-0.000196366		3.48054	19217.4	0.000570085			3.46344	-7190.25	-7.42472e-05		3.46774	139751	0.0029257			3.47784	3961.5	3.49523e-05		3.47928	1.36714e+06	0.0175211
	3.47335	-20611.5	-0.000279913		3.48005	15675.4	0.000465012			3.46295	-4771.25	-4.92684e-05		3.46725	173242	0.00362685			3.47735	-6268	-5.53026e-05		3.47879	1416352	0.0181517
	3.47286	-21475.8	-0.00029165		3.47956	17460.6	0.000517969			3.46246	-3775.75	-3.89888e-05		3.46676	187302	0.00392121			3.47686	-23710.5	-0.000209198		3.4783	1.44483e+06	0.0185167
	3.47237	-10526.8	-0.000142958		3.47907	22755.1	0.00067503			3.46197	-5959.5	-6.15384e-05		3.46627	177877	0.00372389			3.47637	-20418.5	-0.000180152		3.47781	1.44933e+06	0.0185744
	3.47188	972.5	1.3207e-05		3.47858	18750.9	0.000556244			3.46148	-5128	-5.29522e-05		3.46578	160318	0.00335629			3.47588	-3608.5	-3.18378e-05		3.47732	1.45256e+06	0.0186157
	3.47139	-3941	-5.35205e-05		3.47809	774	2.29607e-05			3.46099	-3512.75	-3.6273e-05		3.46529	148856	0.00311632			3.47539	2341.25	2.06569e-05		3.47683	1.46117e+06	0.0187261
	3.47091	-21575	-0.000292998		3.47761	-18038.6	-0.000535114			3.46051	-6132.25	-6.33222e-05		3.46481	147606	0.00309015			3.47491	216.75	1.91239e-06		3.47635	1463913	0.0187613
	3.47042	-28514.8	-0.000387243		3.47712	-22044.8	-0.000653957			3.46002	-5667	-5.8518e-05		3.46432	155141	0.0032479			3.47442	5677	5.00882e-05		3.47586	1.46387e+06	0.0187607
	3.46993	-15266.8	-0.000207329		3.47663	-11988.6	-0.000355642			3.45953	5517	5.69691e-05		3.46383	166080	0.00347691			3.47393	10170.2	8.97321e-05		3.47537	1.47833e+06	0.018946
	3.46944	-2841.75	-3.85922e-05		3.47614	-1339.56	-3.97381e-05			3.45904	16612.8	0.000171545		3.46334	170459	0.00356859			3.47344	-1270.25	-1.12074e-05		3.47488	1.50613e+06	0.0193022
	3.46895	-12996.8	-0.000176502		3.47565	2776.75	8.23722e-05			3.45855	13549	0.000139908		3.46285	163173	0.00341605			3.47295	-14667.2	-0.000129409		3.47439	1525035	0.0195446
	3.46846	-35557.2	-0.000482883		3.47516	5918.56	0.000175574			3.45806	3755	3.87745e-05		3.46236	154846	0.00324173			3.47246	-9642	-8.50714e-05		3.4739	1.52567e+06	0.0195528
	3.46797	-42945	-0.000583212		3.47467	12874.9	0.000381933			3.45757	2681.25	2.76868e-05		3.46187	162384	0.00339955			3.47197	779.25	6.87533e-06		3.47341	1.52363e+06	0.0195266
	3.46748	-28275.5	-0.000383994		3.47418	17293.6	0.000513015			3.45708	5237.75	5.40855e-05		3.46138	185072	0.0038745			3.47148	-7320.5	-6.45888e-05		3.47292	1.53339e+06	0.0196517
	3.467	-9423.5	-0.000127975		3.4737	11276.1	0.000334506			3.4566	-3511.5	-3.62601e-05		3.4609	200486	0.0041972			3.471	-23913	-0.000210984		3.47244	1.5512e+06	0.01988
	3.46651	54.75	7.43529e-07		3.47321	113.312	3.36141e-06			3.45611	-16968	-0.000175213		3.46041	192081	0.00402124			3.47051	-23720.5	-0.000209286		3.47195	1.5677e+06	0.0200914
	3.46602	3371.75	4.57899e-05		3.47272	-1387.06	-4.11472e-05			3.45562	-14486.2	-0.000149586		3.45992	173365	0.00362942			3.47002	-13981	-0.000123354		3.47146	1.57918e+06	0.0202385
	3.46553	4089.75	5.55406e-05		3.47223	12789.4	0.000379397			3.45513	3288.75	3.39599e-05		3.45943	172583	0.00361304			3.46953	-20619.5	-0.000181926		3.47097	1583332	0.0202917
	3.46504	-2274	-3.08819e-05		3.47174	32132.9	0.000953223			3.45464	13891.5	0.000143445		3.45894	194631	0.00407463			3.46904	-38611.2	-0.000340667		3.47048	1.58079e+06	0.0202592
	3.46455	-14789.2	-0.000200845		3.47125	41728.2	0.00123787			3.45415	7605.25	7.85325e-05		3.45845	211682	0.00443159			3.46855	-39541.5	-0.000348875		3.46999	1.5831e+06	0.0202887
	3.46406	-21648	-0.000293989		3.47076	36590.3	0.00108545			3.45366	-2157	-2.22734e-05		3.45796	198745	0.00416077			3.46806	-21703.5	-0.00019149		3.4695	1.60317e+06	0.020546
	3.46357	-15897.8	-0.000215898		3.47027	22383.5	0.000664006			3.45317	-3935.25	-4.06358e-05		3.45747	168629	0.00353028			3.46757	-11448.8	-0.000101012		3.46901	1.63637e+06	0.0209714
	3.46309	-5004.5	-6.79633e-05		3.46978	8163.88	0.000242181			3.45269	-949.75	-9.80721e-06		3.45699	157484	0.00329696			3.46708	-17881.5	-0.000157769		3.46852	1.66522e+06	0.0213412
	3.4626	1469.5	1.99565e-05		3.4693	1906.81	5.65656e-05			3.4522	2673.5	2.76068e-05		3.4565	177631	0.00371874			3.4666	-23783.2	-0.00020984		3.46804	1.6824e+06	0.0215613
	3.46211	3382.25	4.59325e-05		3.46881	7412.5	0.000219892			3.45171	7440	7.68262e-05		3.45601	201651	0.00422159			3.46611	-20206.8	-0.000178284		3.46755	1.69409e+06	0.0217112
	3.46162	3716.25	5.04683e-05		3.46832	19809.4	0.000587647			3.45122	8733	9.01778e-05		3.45552	200800	0.00420378			3.46562	-16403.5	-0.000144728		3.46706	1.70349e+06	0.0218317
	3.46113	902.25	1.2253e-05		3.46783	27196.3	0.000806778			3.45073	660.75	6.82297e-06		3.45503	184160	0.00385541			3.46513	-16583.2	-0.000146314		3.46657	1.70825e+06	0.0218926
	3.46064	-6136.5	-8.33364e-05		3.46734	22140.4	0.000656794			3.45024	-9702.5	-0.000100189		3.45454	183214	0.00383561			3.46464	-16552	-0.000146038		3.46608	1.71298e+06	0.0219533
	3.46015	-13208.2	-0.000179374		3.46685	10082	0.000299082			3.44975	-9880	-0.000102022		3.45405	205982	0.00431228			3.46415	-20066	-0.000177042		3.46559	1.72622e+06	0.022123
	3.45966	-16449.2	-0.000223388		3.46636	2478.69	7.35302e-05			3.44926	-2834.75	-2.92719e-05		3.45356	228355	0.00478065			3.46366	-31066	-0.000274095		3.4651	1.74518e+06	0.0223659
	3.45917	-16048	-0.000217939		3.46587	3449.88	0.00010234			3.44877	-2070.25	-2.13776e-05		3.45307	231990	0.00485675			3.46317	-36599.5	-0.000322917		3.46461	1760251	0.0225591
	3.45869	-11676.5	-0.000158572		3.46539	6787.62	0.000201355			3.44829	-8120.5	-8.38531e-05		3.45259	228688	0.00478762			3.46269	-25383.5	-0.000223959		3.46413	1.77289e+06	0.022721
	3.4582	-2661.5	-3.61443e-05		3.4649	4238.69	0.000125741			3.4478	-9606.25	-9.91951e-05		3.4521	237228	0.00496642			3.4622	-13352.5	-0.000117809		3.46364	1791100	0.0229544
	3.45771	5055.5	6.86559e-05		3.46441	-6525.12	-0.000193568			3.44731	-5862.75	-6.05393e-05		3.45161	253927	0.005316			3.46171	-20368.8	-0.000179714		3.46315	1.81021e+06	0.0231993
	3.45722	2841.5	3.85888e-05		3.46392	-19998.6	-0.000593259			3.44682	-7674.25	-7.9245e-05		3.45112	261765	0.00548009			3.46122	-33239	-0.000293268		3.46266	1.81928e+06	0.0233156
	3.45673	-6107	-8.29358e-05		3.46343	-26332.8	-0.000781163			3.44633	-15797.2	-0.000163124		3.45063	257236	0.00538528			3.46073	-26236.2	-0.000231483		3.46217	1.82517e+06	0.0233911
	3.45624	-7893.5	-0.000107197		3.46294	-20209.9	-0.000599526			3.44584	-19213.2	-0.000198398		3.45014	251089	0.00525659			3.46024	-7204.5	-6.35653e-05		3.46168	1846024	0.0236583
	3.45575	1349.5	1.83268e-05		3.46245	-8852.69	-0.000262615			3.44535	-15349.2	-0.000158498		3.44965	248706	0.00520671			3.45975	-4610.75	-4.06807e-05		3.46119	1879242	0.024084
	3.45526	8682.75	0.000117916		3.46196	-5901.38	-0.000175064			3.44486	-12587.8	-0.000129982		3.44916	246198	0.0051542			3.45926	-16859.8	-0.000148754		3.4607	1901596	0.0243705
	3.45478	5553.25	7.54156e-05		3.46148	-13516.6	-0.000400969			3.44438	-12169.2	-0.000125661		3.44868	243731	0.00510255			3.45878	-16176	-0.000142721		3.46022	1.90673e+06	0.0244363
	3.45429	1903.5	2.58504e-05		3.46099	-17690.6	-0.000524792			3.44389	-6544.75	-6.75817e-05		3.44819	248361	0.00519949			3.45829	272	2.39986e-06		3.45973	1.91644e+06	0.0245608
	3.4538	8036.5	0.000109139		3.4605	-7802.06	-0.000231448			3.4434	3933.25	4.06151e-05		3.4477	263226	0.00551067			3.4578	5517.75	4.86831e-05		3.45924	1.94408e+06	0.024915
	3.45331	15482	0.000210252		3.46001	7128.5	0.000211467			3.44291	11047.5	0.000114078		3.44721	284329	0.00595247			3.45731	-8796.25	-7.76093e-05		3.45875	1970902	0.0252587
	3.45282	11363.5	0.000154321		3.45952	11699.1	0.000347054			3.44242	15024	0.000155139		3.44672	306909	0.00642519			3.45682	-19309.8	-0.00017037		3.45826	1.97466e+06	0.025307
	3.45233	1903.5	2.58504e-05		3.45903	6503.75	0.000192934			3.44193	22593.2	0.0002333		3.44623	326056	0.00682603			3.45633	-12383.5	-0.00010926		3.45777	1.96212e+06	0.0251462
	3.45184	2980	4.04697e-05		3.45854	3887.62	0.000115326			3.44144	30037.8	0.000310173		3.44574	335591	0.00702566			3.45584	-2523.5	-2.22648e-05		3.45728	1955471	0.025061
	3.45135	12443.5	0.000168988		3.45805	6462.25	0.000191703			3.44095	26985.8	0.000278657		3.44525	338149	0.00707921			3.45535	-1918.75	-1.69291e-05		3.45679	1.96131e+06	0.0251358
	3.45087	11844.5	0.000160854		3.45757	6429.62	0.000190735			3.44047	15890.2	0.000164084		3.44477	350853	0.00734516			3.45487	-4176.5	-3.68493e-05		3.45631	1971206	0.0252626
	3.45038	-3852.5	-5.23187e-05		3.45708	4722.38	0.000140089			3.43998	9275.5	9.57797e-05		3.44428	385006	0.00806016			3.45438	-5686	-5.01676e-05		3.45582	1.98247e+06	0.025407
	3.44989	-17223.2	-0.000233899		3.45659	11900.3	0.000353023			3.43949	9564.75	9.87665e-05		3.44379	423720	0.00887066			3.45389	-12999	-0.00011469		3.45533	1999406	0.025624
	3.4494	-14394.8	-0.000195487		3.4561	26393.5	0.000782963			3.439	9734.5	0.000100519		3.4433	439192	0.00919455			3.4534	-22241.8	-0.000196239		3.45484	2.01881e+06	0.0258727
	3.44891	-4238	-5.75539e-05		3.45561	30499.9	0.00090478			3.43851	10077	0.000104056		3.44281	432177	0.00904769			3.45291	-19282.2	-0.000170127		3.45435	2030811	0.0260265
	3.44842	-2823.75	-3.83478e-05		3.45512	16441.1	0.000487724			3.43802	15106.8	0.000155994		3.44232	432172	0.0090476			3.45242	-5822.25	-5.13697e-05		3.45386	2.0345e+06	0.0260739
	3.44793	-10658	-0.00014474		3.45463	298.375	8.85129e-06			3.43753	19235.8	0.00019863		3.44183	453189	0.00948758			3.45193	1070.75	9.44723e-06		3.45337	2.04095e+06	0.0261565
	3.44744	-16078.5	-0.000218353		3.45414	-879.562	-2.60922e-05			3.43704	16061.8	0.000165855		3.44134	473145	0.00990537			3.45144	-1738.5	-1.53388e-05		3.45288	2.05795e+06	0.0263744
	3.44696	-13724.5	-0.000186385		3.45366	8050.75	0.000238825			3.43656	14713.5	0.000151933		3.44086	470447	0.00984889			3.45096	-1170.25	-1.03251e-05		3.4524	2.07919e+06	0.0266465
	3.44647	-8863.75	-0.000120374		3.45317	12636.3	0.000374856			3.43607	24444	0.000252411		3.44037	460180	0.00963395			3.45047	4549	4.01358e-05		3.45191	2.09292e+06	0.0268225
	3.44598	-7071.25	-9.60307e-05		3.45268	11307.8	0.000335446			3.43558	32511.2	0.000335714		3.43988	473188	0.00990626			3.44998	4153.25	3.66441e-05		3.45142	2.09939e+06	0.0269054
	3.44549	-8954	-0.000121599		3.45219	11155.9	0.000330939			3.43509	24047.2	0.000248314		3.43939	511946	0.0107177			3.44949	-1392.25	-1.22838e-05		3.45093	2.1139e+06	0.0270913
	3.445	-13818.5	-0.000187661		3.4517	12049.9	0.000357459			3.4346	13365.8	0.000138016		3.4389	550296	0.0115205			3.449	-1226.5	-1.08214e-05		3.45044	2147125	0.0275172
	3.44451	-20789	-0.000282324		3.45121	11023.7	0.000327018			3.43411	23361.5	0.000241233		3.43841	572416	0.0119836			3.44851	-303.5	-2.67778e-06		3.44995	2.18506e+06	0.0280033
	3.44402	-26102.5	-0.000354484		3.45072	13562.4	0.000402328			3.43362	43017.2	0.0004442		3.43792	590354	0.0123592			3.44802	-10981	-9.68854e-05		3.44946	2.2008e+06	0.028205
	3.44353	-25672.2	-0.000348641		3.45023	23036.6	0.000683379			3.43313	42962.2	0.000443632		3.43743	620546	0.0129912			3.44753	-21527	-0.000189933		3.44897	2.19018e+06	0.028069
	3.44304	-21546.5	-0.000292611		3.44974	26520.9	0.000786743			3.43264	27549.2	0.000284476		3.43694	660698	0.0138318			3.44704	-8574	-7.56484e-05		3.44848	2.18037e+06	0.0279432
	3.44256	-20523.8	-0.000278722		3.44926	11234.7	0.000333277			3.43216	29682.2	0.000306502		3.43646	697724	0.014607			3.44656	19875.2	0.000175359		3.448	2.1924e+06	0.0280975
	3.44207	-24334.5	-0.000330473		3.44877	-9953.06	-0.000295257			3.43167	54427.5	0.000562024		3.43597	727683	0.0152342			3.44607	31660.2	0.000279338		3.44751	2.21188e+06	0.0283471
	3.44158	-25931	-0.000352154		3.44828	-12126.8	-0.000359742			3.43118	71429	0.000737583		3.43548	758687	0.0158832			3.44558	21396.5	0.000188781		3.44702	2215085	0.0283882
	3.44109	-19342.5	-0.00026268		3.44779	3860.75	0.000114529			3.43069	68010	0.000702278		3.43499	797829	0.0167027			3.44509	14862	0.000131127		3.44653	2.2085e+06	0.0283038
	3.4406	-10201.2	-0.000138537		3.4473	11908	0.000353251			3.4302	66605	0.00068777		3.4345	841775	0.0176227			3.4446	21020.8	0.000185466		3.44604	2.21578e+06	0.028397
	3.44011	-10897.5	-0.000147993		3.44681	2471	7.33022e-05			3.42971	81454.2	0.000841104		3.43401	881265	0.0184494			3.44411	22236.2	0.000196191		3.44555	2.23581e+06	0.0286538
	3.43962	-24602.2	-0.000334109		3.44632	-2851.56	-8.45916e-05			3.42922	100445	0.00103721		3.43352	913381	0.0191218			3.44362	16429.2	0.000144955		3.44506	2.24648e+06	0.0287905
	3.43913	-38745	-0.000526174		3.44583	10534.2	0.000312497			3.42873	119756	0.00123661		3.43303	947181	0.0198294			3.44313	23422.5	0.000206657		3.44457	2247270	0.0288006
	3.43865	-37886.5	-0.000514515		3.44535	23370.4	0.000693282			3.42825	154545	0.00159585		3.43255	994253	0.0208148			3.44265	40651.5	0.000358668		3.44409	2.26304e+06	0.0290027
	3.43816	-21065.8	-0.000286082		3.44486	13833.5	0.000410371			3.42776	205857	0.0021257		3.43206	1.05476e+06	0.0220815			3.44216	38597.8	0.000340548		3.4436	2.29949e+06	0.0294698
	3.43767	-2324.5	-3.15677e-05		3.44437	-4115.75	-0.000122094			3.42727	262057	0.00270602		3.43157	1.11886e+06	0.0234236			3.44167	12744.8	0.000112447		3.44311	2.32802e+06	0.0298356
	3.43718	5656.25	7.68144e-05		3.44388	19.25	5.71051e-07			3.42678	344903	0.0035615		3.43108	1.18289e+06	0.024764			3.44118	-4758.25	-4.19821e-05		3.44262	2.3273e+06	0.0298262
	3.43669	3862.75	5.24579e-05		3.44339	26044.4	0.000772608			3.42629	507483	0.00524032		3.43059	1255326	0.0262805			3.44069	1461.5	1.28948e-05		3.44213	2.31122e+06	0.0296202
	3.4362	1174	1.59434e-05		3.4429	42678.8	0.00126606			3.4258	774488	0.00799744		3.4301	1.34249e+06	0.0281052			3.4402	10443	9.21386e-05		3.44164	2.30103e+06	0.0294896
	3.43571	816.5	1.10884e-05		3.44241	32902.2	0.000976045			3.42531	1134126	0.0117111		3.42961	1.43758e+06	0.0300959			3.43971	12095	0.000106714		3.44115	2.29575e+06	0.0294219
	3.43522	-2304.75	-3.12995e-05		3.44192	14486.2	0.000429733			3.42482	1.59245e+06	0.0164438		3.42912	1.53221e+06	0.0320771			3.43922	24570	0.000216781		3.44066	2287968	0.0293222
	3.43474	-11813.2	-0.000160429		3.44144	9940	0.00029487			3.42434	2154076	0.0222432		3.42864	1.63064e+06	0.0341376			3.43874	47788.5	0.000421638		3.44018	2285784	0.0292942
	3.43425	-22933.5	-0.000311447		3.44095	17100.3	0.000507281			3.42385	2.71122e+06	0.0279964		3.42815	1.74048e+06	0.0364372			3.43825	52207.8	0.000460629		3.43969	2299123	0.0294652
	3.43376	-28122.2	-0.000381913		3.44046	19972.6	0.000592488			3.42336	3.03463e+06	0.0313358		3.42766	1.85445e+06	0.0388233			3.43776	35700.5	0.000314986		3.4392	2.32143e+06	0.029751
	3.43327	-26894.2	-0.000365236		3.43997	13498	0.000400418			3.42287	2956995	0.0305342		3.42717	1.95588e+06	0.0409467			3.43727	37659	0.000332265		3.43871	2341992	0.0300146
	3.43278	-26074.2	-0.0003541		3.43948	5150.12	0.000152778			3.42238	2.5369e+06	0.0261963		3.42668	2.04321e+06	0.0427749			3.43678	70655	0.000623389		3.43822	2.36081e+06	0.0302557
	3.43229	-29970.2	-0.000407009		3.43899	1301.88	3.86201e-05			3.42189	1.98892e+06	0.0205378		3.42619	2.13597e+06	0.0447168			3.43629	94725.2	0.000835761		3.43773	2.37725e+06	0.0304664
	3.4318	-33779.5	-0.000458741		3.4385	2995	8.88466e-05			3.4214	1.48849e+06	0.0153703		3.4257	2.25113e+06	0.0471278			3.4358	90413	0.000797714		3.43724	2382065	0.0305281
	3.43131	-29742.2	-0.000403913		3.43801	9119.25	0.000270522			3.42091	1096027	0.0113177		3.42521	2.38241e+06	0.0498762			3.43531	96478.5	0.00085123		3.43675	2.37544e+06	0.0304433
	3.43083	-18392	-0.000249772		3.43753	14923.9	0.000442718			3.42043	818916	0.00845621		3.42473	2.50845e+06	0.0525148			3.43483	135633	0.00119669		3.43627	2.37439e+06	0.0304298
	3.43034	-9125.25	-0.000123925		3.43704	12804.9	0.000379858			3.41994	654343	0.00675681		3.42424	2.61473e+06	0.0547397			3.43434	166706	0.00147085		3.43578	2.38663e+06	0.0305866
	3.42985	-8081.75	-0.000109754		3.43655	2661.38	7.89497e-05			3.41945	576431	0.00595228		3.42375	2.70034e+06	0.0565321			3.43385	161962	0.00142899		3.43529	2.39664e+06	0.0307149
	3.42936	-9868.5	-0.000134019		3.43606	-4155.12	-0.000123262			3.41896	554688	0.00572776		3.42326	2.76757e+06	0.0579396			3.43336	169349	0.00149417		3.4348	2.39386e+06	0.0306793
	3.42887	-5791.75	-7.86545e-05		3.43557	-120.625	-3.57834e-06			3.41847	598478	0.00617994		3.42277	2.81438e+06	0.0589196			3.43287	235542	0.00207818		3.43431	2.39277e+06	0.0306653
	3.42838	2252	3.05832e-05		3.43508	4742.06	0.000140673			3.41798	744179	0.00768446		3.42228	2840576	0.0594679			3.43238	327776	0.00289197		3.43382	2405275	0.0308256
	3.42789	2645.5	3.59271e-05		3.43459	-4174.44	-0.000123835			3.41749	1.00795e+06	0.0104082		3.42179	2.85574e+06	0.0597855			3.43189	406919	0.00359025		3.43333	2415897	0.0309617
	3.4274	-10149.2	-0.000137831		3.4341	-22484.2	-0.000666993			3.417	1.3901e+06	0.0143544		3.4213	2.87357e+06	0.0601587			3.4314	521830	0.00460411		3.43284	2.40911e+06	0.0308748
	3.42691	-26370.5	-0.000358123		3.43361	-29665.2	-0.000880019			3.41652	1893664	0.0195542		3.42081	2.89652e+06	0.0606391			3.43091	745848	0.00658062		3.43235	2.4e+06	0.030758
	3.42643	-31213.2	-0.00042389		3.43313	-16920.9	-0.000501959			3.41603	2.46505e+06	0.0254543		3.42033	2.91246e+06	0.0609727			3.43043	1.07888e+06	0.009519		3.43187	2.4084e+06	0.0308656
	3.42594	-21240.2	-0.000288452		3.43264	919.875	2.72881e-05			3.41554	2.92749e+06	0.0302296		3.41984	2.9125e+06	0.0609737			3.42994	1.52394e+06	0.0134457		3.43138	2421027	0.0310275
	3.42545	-6801.25	-9.2364e-05		3.43215	7137.19	0.000211725			3.41505	3063163	0.0316305		3.41935	2.90763e+06	0.0608718			3.42945	2.2038e+06	0.0194441		3.43089	2413306	0.0309285
	3.42496	219.25	2.97751e-06		3.43166	5377.31	0.000159518			3.41456	2.79938e+06	0.0289067		3.41886	2.91796e+06	0.061088			3.42896	3227143	0.0284731		3.4304	2.39532e+06	0.030698
	3.42447	-2819.5	-3.82901e-05		3.43117	9871.25	0.00029283			3.41407	2.27397e+06	0.0234812		3.41837	2.94648e+06	0.0616851			3.42847	4.40846e+06	0.0388959		3.42991	2.39865e+06	0.0307406
	3.42398	-10576.2	-0.00014363		3.43068	20760.1	0.000615847			3.41358	1.7036e+06	0.0175915		3.41788	2.97483e+06	0.0622785			3.42798	5.27123e+06	0.0465081		3.42942	2.42356e+06	0.0310599
	3.42349	-17686.2	-0.000240187		3.43019	23183.7	0.000687744			3.41309	1.22841e+06	0.0126847		3.41739	2.98682e+06	0.0625296			3.42749	5.42347e+06	0.0478513		3.42893	2.43736e+06	0.0312367
	3.423	-22696.2	-0.000308225		3.4297	10875.1	0.00032261			3.4126	884346	0.00913184		3.4169	2.98385e+06	0.0624673			3.427	4872247	0.0429878		3.42844	2.42715e+06	0.0311059
	3.42252	-25482.2	-0.00034606		3.42922	-2550.19	-7.56513e-05			3.41212	655379	0.00676751		3.41642	2972189	0.0622233			3.42652	3.93817e+06	0.0347465		3.42796	2.41883e+06	0.0309993
	3.42203	-24761.8	-0.000336276		3.42873	-2147.69	-6.37111e-05			3.41163	506922	0.00523453		3.41593	2.94967e+06	0.0617518			3.42603	2.95883e+06	0.0261058		3.42747	2.43447e+06	0.0311997
	3.42154	-20539	-0.000278929		3.42824	7751.69	0.000229954			3.41114	400554	0.00413616		3.41544	2.91488e+06	0.0610236			3.42554	2.13305e+06	0.0188199		3.42698	2460316	0.031531
	3.42105	-16550.2	-0.00022476		3.42775	11516.5	0.000341637			3.41065	316000	0.00326304		3.41495	2.87671e+06	0.0602243			3.42505	1.54137e+06	0.0135995		3.42649	2.4712e+06	0.0316705
	3.42056	-15807	-0.000214666		3.42726	6181.38	0.00018337			3.41016	254068	0.00262353		3.41446	2.84052e+06	0.0594667			3.42456	1.18112e+06	0.010421		3.426	2.46514e+06	0.0315928
	3.42007	-14418	-0.000195803		3.42677	4783.31	0.000141897			3.40967	212151	0.00219069		3.41397	2.79473e+06	0.0585082			3.42407	989785	0.00873287		3.42551	2.45856e+06	0.0315085
	3.41958	-6149.5	-8.35129e-05		3.42628	14090.2	0.000417985			3.40918	176925	0.00182694		3.41348	2.72674e+06	0.0570847			3.42358	911714	0.00804406		3.42502	2.46041e+06	0.0315321
	3.41909	5143.75	6.98544e-05		3.42579	21652.4	0.000642317			3.40869	144255	0.00148959		3.41299	2.64426e+06	0.0553579			3.42309	944994	0.00833768		3.42453	2.46414e+06	0.0315799
	3.41861	5548.5	7.53511e-05		3.42531	13743.6	0.000407703			3.40821	120746	0.00124683		3.41251	2.56336e+06	0.0536644			3.42261	1.10229e+06	0.00972547		3.42405	2459679	0.0315228
	3.41812	-10375	-0.000140897		3.42482	-2331.06	-6.91509e-05			3.40772	102625	0.00105971		3.41202	2.48275e+06	0.0519767			3.42212	1.38501e+06	0.0122199		3.42356	2.44632e+06	0.0313516
	3.41763	-27737	-0.000376681		3.42433	-6708.81	-0.000199017			3.40723	79870.2	0.000824748		3.41153	2391378	0.0500639			3.42163	1849813	0.0163209		3.42307	2.4351e+06	0.0312078
	3.41714	-27616.2	-0.000375041		3.42384	5395.88	0.000160069			3.40674	61347	0.000633475		3.41104	2.29724e+06	0.0480931			3.42114	2616268	0.0230833		3.42258	2.43752e+06	0.0312388
	3.41665	-11808.5	-0.000160365		3.42335	18783.6	0.000557216			3.40625	64709.2	0.000668194		3.41055	2.22163e+06	0.0465102			3.42065	3.6777e+06	0.0324483		3.42209	2.45017e+06	0.031401
	3.41616	-560.25	-7.60844e-06		3.42286	22430.2	0.000665391			3.40576	80731.8	0.000833644		3.41006	2.16231e+06	0.0452684			3.42016	4.71994e+06	0.041644		3.4216	2458202	0.0315039
	3.41567	-6227.5	-8.45722e-05		3.42237	23135.9	0.000686325			3.40527	81556.5	0.00084216		3.40957	2.0912e+06	0.0437797			3.41967	5.26555e+06	0.046458		3.42111	2.45746e+06	0.0314944
	3.41518	-19981	-0.000271351		3.42188	27803	0.000824776			3.40478	65886.8	0.000680353		3.40908	2.00019e+06	0.0418744			3.41918	5.06181e+06	0.0446603		3.42062	2.45957e+06	0.0315214
	3.4147	-26259.8	-0.000356619		3.4214	27066.4	0.000802925			3.4043	59948	0.000619029		3.4086	1.92194e+06	0.0402361			3.4187	4275373	0.0377216		3.42014	2.46723e+06	0.0316196
	3.41421	-20118.2	-0.000273215		3.42091	11221.4	0.000332884			3.40381	71196.5	0.000735182		3.40811	1884739	0.0394573			3.41821	3.29129e+06	0.029039		3.41965	2.46325e+06	0.0315686
	3.41372	-7236.25	-9.82715e-05		3.42042	-7399.81	-0.000219515			3.40332	79599.5	0.000821952		3.40762	1869267	0.0391334			3.41772	2398034	0.0211579		3.41916	2.43905e+06	0.0312585
	3.41323	3343	4.53994e-05		3.41993	-6992.88	-0.000207444			3.40283	78736.8	0.000813043		3.40713	1.8386e+06	0.0384915			3.41723	1693718	0.0149437		3.41867	2.41446e+06	0.0309433
	3.41274	2385	3.23894e-05		3.41944	11654.8	0.000345738			3.40234	84591.2	0.000873497		3.40664	1.79665e+06	0.0376132			3.41674	1.18574e+06	0.0104618		3.41818	2.40837e+06	0.0308652
	3.41225	-13656.5	-0.000185461		3.41895	24899.9	0.000738654			3.40185	97369.5	0.00100545		3.40615	1781022	0.037286			3.41625	860079	0.00758848		3.41769	2409378	0.0308782
	3.41176	-34189.5	-0.000464309		3.41846	20123.1	0.000596952			3.40136	97481	0.0010066		3.40566	1.79924e+06	0.0376673			3.41576	666725	0.00588252		3.4172	2401412	0.0307761
	3.41127	-41040.5	-0.000557348		3.41797	10713.6	0.000317818			3.40087	88225.5	0.000911025		3.40517	1.80939e+06	0.0378798			3.41527	531126	0.00468613		3.41671	2.39763e+06	0.0307277
	3.41079	-30152.2	-0.000409481		3.41748	10313.1	0.000305937			3.40039	98378.2	0.00101586		3.40469	1779403	0.0372521			3.41478	414493	0.00365707		3.41622	2.41435e+06	0.0309419
	3.4103	-18245.8	-0.000247785		3.417	11004.1	0.000326435			3.3999	131378	0.00135662		3.4042	1.73682e+06	0.0363605			3.4143	329405	0.00290634		3.41574	2.42898e+06	0.0311294
	3.40981	-20471.8	-0.000278015		3.41651	642.125	1.90486e-05			3.39941	157539	0.00162676		3.40371	1.73414e+06	0.0363044			3.41381	286256	0.00252563		3.41525	2.40766e+06	0.0308561
	3.40932	-30043	-0.000407997		3.41602	-13245.9	-0.000392941			3.39892	170016	0.0017556		3.40322	1.78147e+06	0.0372954			3.41332	259404	0.00228872		3.41476	2.36497e+06	0.0303091
	3.40883	-29547.5	-0.000401268		3.41553	-15228.6	-0.000451755			3.39843	201277	0.0020784		3.40273	1.84309e+06	0.0385854			3.41283	221535	0.00195461		3.41427	2.34826e+06	0.0300949
	3.40834	-15306.2	-0.000207866		3.41504	-8241.94	-0.000244497			3.39794	269035	0.00277808		3.40224	1.89454e+06	0.0396626			3.41234	182084	0.00160653		3.41378	2.36393e+06	0.0302958
	3.40785	338.25	4.59358e-06		3.41455	-7912.19	-0.000234715			3.39745	357639	0.00369302		3.40175	1.9505e+06	0.040834			3.41185	167207	0.00147527		3.41329	2.37076e+06	0.0303833
	3.40736	5965	8.10073e-05		3.41406	-14792.7	-0.000438825			3.39696	474941	0.00490429		3.40126	2.02866e+06	0.0424704			3.41136	176428	0.00155663		3.4128	2353765	0.0301654
	3.40687	-200.25	-2.71948e-06		3.41357	-13292.2	-0.000394314			3.39647	676852	0.00698924		3.40077	2.11633e+06	0.0443058			3.41087	183130	0.00161575		3.41231	2.35069e+06	0.030126
	3.40639	-14285.2	-0.000194		3.41309	439.312	1.30322e-05			3.39599	1011410	0.0104439		3.40029	2.1934e+06	0.0459192			3.41039	173470	0.00153052		3.41183	2.38351e+06	0.0305467
	3.4059	-28645.8	-0.000389022		3.4126	10094.8	0.000299461			3.3955	1.48838e+06	0.0153692		3.3998	2.26811e+06	0.0474832			3.4099	161790	0.00142748		3.41134	2413216	0.0309274
	3.40541	-32651.8	-0.000443425		3.41211	5514.88	0.000163599			3.39501	2.11746e+06	0.0218651		3.39931	2.36282e+06	0.049466			3.40941	162106	0.00143027		3.41085	2.39671e+06	0.0307159
	3.40492	-22469.5	-0.000305146		3.41162	-455.688	-1.3518e-05			3.39452	2.89043e+06	0.0298469		3.39882	2.47517e+06	0.051818			3.40892	164856	0.00145453		3.41036	2.35168e+06	0.0301387
	3.40443	-8854	-0.000120241		3.41113	7339.25	0.000217719			3.39403	3667718	0.0378732		3.39833	2.58376e+06	0.0540914			3.40843	157240	0.00138733		3.40987	2.32652e+06	0.0298163
	3.40394	-5853.75	-7.94965e-05		3.41064	22635.8	0.000671489			3.39354	4.15995e+06	0.042956		3.39784	2.69009e+06	0.0563175			3.40794	151099	0.00133315		3.40938	2.33163e+06	0.0298818
	3.40345	-13296.8	-0.000180576		3.41015	28533.2	0.000846437			3.39305	4128617	0.0426325		3.39735	2.82181e+06	0.059075			3.40745	165927	0.00146397		3.40889	2.33822e+06	0.0299662
	3.40296	-19384.2	-0.000263247		3.40966	22477.5	0.000666795			3.39256	3.6021e+06	0.0371957		3.39686	2.98552e+06	0.0625023			3.40696	191372	0.00168848		3.4084	2328440	0.0298409
	3.40248	-18102.2	-0.000245837		3.40918	15384.1	0.00045637			3.39208	2840851	0.0293349		3.39638	3.14676e+06	0.065878			3.40648	197834	0.00174549		3.40792	2.31179e+06	0.0296275
	3.40199	-13662.2	-0.000185539		3.40869	11231.7	0.000333188			3.39159	2.11189e+06	0.0218076		3.39589	3.27422e+06	0.0685464			3.40599	186577	0.00164617		3.40743	2.30081e+06	0.0294868
	3.4015	-9591.5	-0.000130257		3.4082	3340.19	9.90866e-05			3.3911	1545842	0.0159625		3.3954	3378779	0.0707353			3.4055	193535	0.00170756		3.40694	2.29914e+06	0.0294653
	3.40101	-4936.5	-6.70399e-05		3.40771	-9327	-0.000276685			3.39061	1.16521e+06	0.0120321		3.39491	3.48665e+06	0.0729935			3.40501	231482	0.00204236		3.40645	2.30747e+06	0.0295722
	3.40052	-1087.5	-1.47687e-05		3.40722	-16403.7	-0.000486615			3.39012	947224	0.00978113		3.39442	3.5957e+06	0.0752766			3.40452	268579	0.00236967		3.40596	2.31923e+06	0.0297228
	3.40003	-1220.5	-1.65749e-05		3.40673	-10813.8	-0.00032079			3.38963	843610	0.00871119		3.39393	3.68649e+06	0.0771773			3.40403	288297	0.00254364		3.40547	2.31766e+06	0.0297027
	3.39954	-2440.25	-3.31397e-05		3.40624	874.375	2.59383e-05			3.38914	812006	0.00838485		3.39344	3.76004e+06	0.078717			3.40354	327652	0.00289088		3.40498	2296692	0.029434
	3.39905	862.25	1.17097e-05		3.40575	8084.25	0.000239819			3.38865	861883	0.00889989		3.39295	3.83158e+06	0.0802148			3.40305	417766	0.00368595		3.40449	2.27488e+06	0.0291544
	3.39857	5567.75	7.56125e-05		3.40527	9140	0.000271138			3.38817	1.04238e+06	0.0107637		3.39247	3.89541e+06	0.0815511			3.40257	530694	0.00468231		3.40401	2.27009e+06	0.0290931
	3.39808	3078.75	4.18108e-05		3.40478	9095.75	0.000269825			3.38768	1.38704e+06	0.0143227		3.39198	3.93035e+06	0.0822825			3.40208	642287	0.0056669		3.40352	2.27202e+06	0.0291178
	3.39759	-5591.5	-7.5935e-05		3.40429	9872.62	0.000292871			3.38719	1902581	0.0196462		3.39149	3.93823e+06	0.0824474			3.40159	809213	0.00713969		3.40303	2.26031e+06	0.0289677
	3.3971	-10481.8	-0.000142347		3.4038	8873.56	0.000263234			3.3867	2581098	0.0266527		3.391	3943722	0.0825625			3.4011	1112137	0.00981239		3.40254	2.23856e+06	0.028689
	3.39661	-9575.75	-0.000130043		3.40331	5304.56	0.00015736			3.38621	3.34413e+06	0.0345318		3.39051	3.95327e+06	0.0827624			3.40061	1.56397e+06	0.0137989		3.40205	2.22698e+06	0.0285406
	3.39612	-10951.2	-0.000148723		3.40282	2245	6.65979e-05			3.38572	3973196	0.0410276		3.39002	3.94761e+06	0.0826439			3.40012	2.17906e+06	0.0192258		3.40156	2.22977e+06	0.0285763
	3.39563	-15216	-0.00020664		3.40233	1811.75	5.37455e-05			3.38523	4.19213e+06	0.0432883		3.38953	3.92259e+06	0.0821201			3.39963	3.09553e+06	0.0273119		3.40107	2233102	0.0286191
	3.39514	-11717	-0.000159122		3.40184	1893	5.61558e-05			3.38474	3.8836e+06	0.0401024		3.38904	3.90445e+06	0.0817403			3.39914	4.44246e+06	0.0391959		3.40058	2.22995e+06	0.0285786
	3.39466	1118.25	1.51863e-05		3.40136	-185.875	-5.51398e-06			3.38426	3.19808e+06	0.0330237		3.38856	3.91087e+06	0.0818748			3.39866	6.00652e+06	0.0529956		3.4001	2.22445e+06	0.0285081
	3.39417	7405.75	0.000100573		3.40087	-2132.88	-6.32717e-05			3.38377	2420705	0.0249964		3.38807	3.92585e+06	0.0821883			3.39817	7.18059e+06	0.0633543		3.39961	2215137	0.0283888
	3.39368	-3590.75	-4.8764e-05		3.40038	2166	6.42544e-05			3.38328	1.75898e+06	0.0181634		3.38758	3.92879e+06	0.0822498			3.39768	7.4065e+06	0.0653476		3.39912	2194869	0.0281291
	3.39319	-19755.5	-0.000268288		3.39989	14189.9	0.000420944			3.38279	1270626	0.0131206		3.38709	3.92096e+06	0.082086			3.39719	6647022	0.0586467		3.39863	2.16688e+06	0.0277703
	3.3927	-24029	-0.000326324		3.3994	25341.3	0.00075175			3.3823	931159	0.00961524		3.3866	3.90507e+06	0.0817533			3.3967	5.3475e+06	0.047181		3.39814	2.14372e+06	0.0274736
	3.39221	-19337.2	-0.000262608		3.39891	24278.1	0.00072021			3.38181	701538	0.00724415		3.38611	3.86654e+06	0.0809467			3.39621	4.00636e+06	0.0353481		3.39765	2.131e+06	0.0273105
	3.39172	-20754	-0.000281849		3.39842	10895.1	0.000323204			3.38132	542478	0.00560168		3.38562	3.79883e+06	0.0795292			3.39572	2890674	0.0255044		3.39716	2.12546e+06	0.0272396
	3.39123	-30185.5	-0.000409932		3.39793	-1181	-3.50343e-05			3.38083	420852	0.00434576		3.38513	3722983	0.0779412			3.39523	2.08211e+06	0.0183705		3.39667	2.1249e+06	0.0272323
	3.39074	-34831.5	-0.000473027		3.39744	623.688	1.85017e-05			3.38034	323848	0.00334408		3.38464	3.65506e+06	0.0765192			3.39474	1.58836e+06	0.0140141		3.39618	2.12612e+06	0.027248
	3.39026	-27629.2	-0.000375217		3.39696	13567.8	0.000402487			3.37986	253371	0.00261633		3.38416	3574749	0.0748379			3.39426	1353103	0.0119384		3.3957	2119506	0.0271632
	3.38977	-14513.5	-0.0001971		3.39647	24251.6	0.000719422			3.37937	206180	0.00212904		3.38367	3.4555e+06	0.0723415			3.39377	1.2827e+06	0.0113173		3.39521	2.10101e+06	0.0269262
	3.38928	-1999.5	-2.71541e-05		3.39598	25081.7	0.000744048			3.37888	171497	0.00177089		3.38318	3.3083e+06	0.0692598			3.39328	1.33673e+06	0.0117939		3.39472	2.08301e+06	0.0266954
	3.38879	9032.5	0.000122665		3.39549	20623.8	0.000611803			3.37839	143232	0.00147903		3.38269	3163927	0.0662373			3.39279	1.54902e+06	0.013667		3.39423	2.07706e+06	0.0266193
	3.3883	15705.8	0.000213291		3.395	18553.6	0.000550391			3.3779	121216	0.00125169		3.3822	3.02621e+06	0.0633542			3.3923	1970350	0.0173844		3.39374	2073791	0.0265774
	3.38781	11548	0.000156827		3.39451	20735.4	0.000615116			3.37741	103398	0.00106769		3.38171	2.87705e+06	0.0602315			3.39181	2673599	0.0235892		3.39325	2.0583e+06	0.0263789
	3.38732	-3009.5	-4.08703e-05		3.39402	24856.9	0.000737379			3.37692	86777.2	0.00089607		3.38122	2.71761e+06	0.0568936			3.39132	3.77053e+06	0.0332674		3.39276	2.03835e+06	0.0261231
	3.38683	-16868	-0.000229075		3.39353	29333.3	0.000870172			3.37643	72588	0.000749551		3.38073	2.5675e+06	0.0537511			3.39083	5.23809e+06	0.0462157		3.39227	2.03488e+06	0.0260787
	3.38635	-19619.8	-0.000266445		3.39305	33168.6	0.000983947			3.37595	63090.8	0.000651481		3.38025	2.42752e+06	0.0508206			3.39035	6.67977e+06	0.0589356		3.39179	2.04852e+06	0.0262534
	3.38586	-11967.5	-0.000162524		3.39256	34498.5	0.0010234			3.37546	57099.2	0.000589612		3.37976	2.28104e+06	0.047754			3.38986	7.45026e+06	0.0657337		3.3913	2058429	0.0263805
	3.38537	-2630	-3.57166e-05		3.39207	32727.8	0.00097087			3.37497	53481.8	0.000552258		3.37927	2.13354e+06	0.044666			3.38937	7.17436e+06	0.0632994		3.39081	2054732	0.0263331
	3.38488	892	1.21138e-05		3.39158	29843.9	0.000885318			3.37448	53448	0.000551909		3.37878	2.01279e+06	0.0421381			3.38888	6.07589e+06	0.0536076		3.39032	2.04935e+06	0.0262641
	3.38439	-2634.25	-3.57743e-05		3.39109	26922.6	0.000798657			3.37399	55392.5	0.000571988		3.37829	1922006	0.0402375			3.38839	4.70916e+06	0.0415489		3.38983	2051015	0.0262855
	3.3839	-8274.25	-0.000112368		3.3906	21868.5	0.000648729			3.3735	54069.2	0.000558324		3.3778	1828388	0.0382776			3.3879	3.46745e+06	0.0305933		3.38934	2.04995e+06	0.0262718
	3.38341	-9325.25	-0.000126641		3.39011	13683.1	0.00040591			3.37301	48438.2	0.000500178		3.37731	1.71191e+06	0.0358391			3.38741	2454304	0.0216543		3.38885	2.0348e+06	0.0260776
	3.38292	-4574.75	-6.21271e-05		3.38962	6226.75	0.000184716			3.37252	43388.2	0.000448031		3.37682	1.59407e+06	0.033372			3.38692	1687117	0.0148854		3.38836	2.00942e+06	0.0257524
	3.38244	-144.5	-1.96237e-06		3.38914	3482.94	0.000103321			3.37204	40898.5	0.000422322		3.37634	1.50121e+06	0.031428			3.38644	1.19334e+06	0.0105288		3.38788	1.98537e+06	0.0254441
	3.38195	-927	-1.25891e-05		3.38865	3343.81	9.91942e-05			3.37155	37217.2	0.000384309		3.37585	1.42728e+06	0.0298803			3.38595	915150	0.00807437		3.38739	1968656	0.02523
	3.38146	-3234.5	-4.39259e-05		3.38816	1729.69	5.13112e-05			3.37106	31491.5	0.000325184		3.37536	1.35355e+06	0.0283368			3.38546	712828	0.00628928		3.3869	1.95924e+06	0.0251093
	3.38097	-1297.25	-1.76172e-05		3.38767	1546.12	4.58658e-05			3.37057	28827.2	0.000297673		3.37487	1.28173e+06	0.0268331			3.38497	520342	0.00459098		3.38641	1.95402e+06	0.0250424
	3.38048	2261.75	3.07156e-05		3.38718	9771.62	0.000289875			3.37008	31308	0.000323289		3.37438	1.22372e+06	0.0256187			3.38448	386205	0.00340749		3.38592	1.94682e+06	0.0249501
	3.37999	204.5	2.7772e-06		3.38669	24139.1	0.000716087			3.36959	33586	0.000346812		3.37389	1175454	0.0246083			3.38399	334762	0.00295361		3.38543	1.93303e+06	0.0247734
	3.3795	-6713.5	-9.11723e-05		3.3862	31619.2	0.000937983			3.3691	30955.2	0.000319647		3.3734	1.12439e+06	0.0235393			3.3835	301733	0.00266219		3.38494	1916287	0.0245588
	3.37901	-9655.25	-0.000131123		3.38571	25944.7	0.000769649			3.36861	25270.2	0.000260943		3.37291	1.07172e+06	0.0224365			3.38301	242541	0.00213994		3.38445	1904239	0.0244044
	3.37853	-4696	-6.37738e-05		3.38523	18980.4	0.000563053			3.36813	20025.2	0.000206783		3.37243	1.02681e+06	0.0214963			3.38253	196662	0.00173515		3.38397	1.89891e+06	0.0243361
	3.37804	2257.75	3.06612e-05		3.38474	25071.2	0.000743736			3.36764	15618.5	0.000161278		3.37194	988675	0.0206981			3.38204	195389	0.00172392		3.38348	1.89693e+06	0.0243107
	3.37755	5079.75	6.89853e-05		3.38425	38856.2	0.00115267			3.36715	11998.5	0.000123898		3.37145	950756	0.0199042			3.38155	196758	0.001736		3.38299	1.89559e+06	0.0242935
	3.37706	4365.75	5.92888e-05		3.38376	40884.6	0.00121284			3.36666	10729.2	0.000110791		3.37096	915265	0.0191612			3.38106	163996	0.00144694		3.3825	1.89237e+06	0.0242524
	3.37657	2579.75	3.50341e-05		3.38327	24470.6	0.000725919			3.36617	12090.8	0.00012485		3.37047	885693	0.0185421			3.38057	129142	0.00113942		3.38201	1.88507e+06	0.0241587
	3.37608	-661.5	-8.98346e-06		3.38278	3953.31	0.000117275			3.36568	13610	0.000140538		3.36998	854147	0.0178817			3.38008	124975	0.00110265		3.38152	1.87942e+06	0.0240864
	3.37559	-5834.75	-7.92385e-05		3.38229	-6183.94	-0.000183446			3.36519	12522	0.000129303		3.36949	814628	0.0170544			3.37959	123198	0.00108697		3.38103	1.8868e+06	0.0241809
	3.3751	-12286.8	-0.00016686		3.3818	-6863.12	-0.000203595			3.3647	8187.25	8.45423e-05		3.369	780725	0.0163446			3.3791	94037.5	0.000829693		3.38054	1.90403e+06	0.0244017
	3.37461	-21446.5	-0.000291253		3.38131	-3410.12	-0.000101161			3.36421	3770.25	3.8932e-05		3.36851	768990	0.0160989			3.37861	65401.8	0.00057704		3.38005	1.90846e+06	0.0244585
	3.37413	-33791.5	-0.000458904		3.38083	6695.62	0.000198626			3.36373	6045.75	6.2429e-05		3.36803	769077	0.0161008			3.37813	68783	0.000606873		3.37957	1.88787e+06	0.0241946
	3.37364	-41047.2	-0.00055744		3.38034	24070.2	0.000714042			3.36324	18132.2	0.000187235		3.36754	752504	0.0157538			3.37764	81145	0.000715943		3.37908	1.86204e+06	0.0238636
	3.37315	-32041.5	-0.000435138		3.37985	37092.6	0.00110035			3.36275	31018.2	0.000320297		3.36705	711873	0.0149032			3.37715	73285.8	0.0006466		3.37859	1.85537e+06	0.023778
	3.37266	-11804.5	-0.00016031		3.37936	35662.5	0.00105793			3.36226	30780	0.000317837		3.36656	670858	0.0140445			3.37666	65856	0.000581048		3.3781	1.86063e+06	0.0238456
	3.37217	-3536	-4.80204e-05		3.37887	27351.8	0.000811391			3.36177	17553.8	0.000181262		3.36607	650510	0.0136185			3.37617	84978.5	0.000749766		3.37761	1.85498e+06	0.023773
	3.37168	-20487.5	-0.000278229		3.37838	25399.6	0.000753478			3.36128	7090.5	7.32172e-05		3.36558	644156	0.0134855			3.37568	107992	0.000952809		3.37712	1841764	0.0236037
	3.37119	-43638.2	-0.000592627		3.37789	28166.1	0.000835546			3.36079	8707.75	8.99171e-05		3.36509	634718	0.0132879			3.37519	105077	0.000927095		3.37663	1.84614e+06	0.0236599
	3.3707	-41781	-0.000567404		3.3774	27118.2	0.000804463			3.3603	13996.8	0.000144532		3.3646	621183	0.0130046			3.3747	92700.5	0.000817897		3.37614	1.87103e+06	0.0239788
	3.37022	-11535.2	-0.000156654		3.37692	27698.3	0.00082167			3.35982	14116.5	0.000145768		3.36412	613238	0.0128382			3.37422	95322.5	0.000841031		3.37566	1.88818e+06	0.0241985
	3.36973	17404	0.000236354		3.37643	40489.9	0.00120113			3.35933	13954.8	0.000144098		3.36363	608071	0.0127301			3.37373	95172.5	0.000839707		3.37517	1.8779e+06	0.0240668
	3.36924	19438.2	0.00026398		3.37594	55442.4	0.0016447			3.35884	19053	0.000196743		3.36314	590052	0.0123528			3.37324	71608.8	0.000631804		3.37468	1.85209e+06	0.0237361
	3.36875	1905.25	2.58741e-05		3.37545	50676.4	0.00150331			3.35835	22891.8	0.000236382		3.36265	555746	0.0116346			3.37275	50464.5	0.000445248		3.37419	1.83151e+06	0.0234723
	3.36826	-10125	-0.000137502		3.37496	29200.8	0.00086624			3.35786	19833	0.000204797		3.36216	525794	0.0110076			3.37226	59792.8	0.000527552		3.3737	1822718	0.0233596
	3.36777	-6610.75	-8.97769e-05		3.37447	19923.5	0.00059103			3.35737	17492	0.000180624		3.36167	521976	0.0109276			3.37177	73404.2	0.000647646		3.37321	1.82345e+06	0.023369
	3.36728	1569	2.13077e-05		3.37398	34343.4	0.0010188			3.35688	23093.5	0.000238466		3.36118	538146	0.0112662			3.37128	55236	0.000487347		3.37272	1829565	0.0234474
	3.36679	3721.75	5.0543e-05		3.37349	49417.4	0.00146597			3.35639	30472.5	0.000314662		3.36069	546400	0.011439			3.37079	26243.8	0.000231549		3.37223	1.83145e+06	0.0234715
	3.36631	2626	3.56622e-05		3.37301	46650.4	0.00138388			3.35591	33237.8	0.000343216		3.36021	532533	0.0111487			3.37031	27666.2	0.000244099		3.37175	1823379	0.0233681
	3.36582	5141	6.98171e-05		3.37252	40880	0.0012127			3.35542	36631.5	0.00037826		3.35972	511599	0.0107104			3.36982	47643	0.000420354		3.37126	1.81972e+06	0.0233213
	3.36533	10432.8	0.000141681		3.37203	50041.1	0.00148447			3.35493	44539	0.000459914		3.35923	501929	0.010508			3.36933	47010.5	0.000414774		3.37077	1840014	0.0235813
	3.36484	14371.2	0.000195168		3.37154	61572.6	0.00182655			3.35444	52776.8	0.000544978		3.35874	499170	0.0104502			3.36884	33152.8	0.000292507		3.37028	1.87596e+06	0.024042
	3.36435	21338.5	0.000289786		3.37105	56630	0.00167993			3.35395	68544	0.000707792		3.35825	491650	0.0102928			3.36835	42251	0.000372781		3.36979	1898767	0.0243343
	3.36386	45428.8	0.000616943		3.37056	48177.8	0.00142919			3.35346	115048	0.001188		3.35776	489094	0.0102393			3.36786	66015.8	0.000582457		3.3693	1.90266e+06	0.0243841
	3.36337	99210	0.00134732		3.37007	61938.3	0.0018374			3.35297	202800	0.00209413		3.35727	511439	0.0107071			3.36737	63802	0.000562925		3.36881	1911554	0.0244981
	3.36288	182113	0.00247317		3.36958	91168.7	0.00270452			3.35248	324654	0.00335241		3.35678	552266	0.0115618			3.36688	37819.2	0.000333679		3.36832	1.93517e+06	0.0248008
	3.3624	278316	0.00377966		3.3691	105153	0.00311935			3.352	495156	0.00511303		3.3563	580564	0.0121542			3.3664	29330.5	0.000258783		3.36784	1.95161e+06	0.0250115
	3.36191	366003	0.00497049		3.36861	98057.4	0.00290887			3.35151	747865	0.00772253		3.35581	584319	0.0122328			3.36591	42974	0.00037916		3.36735	1.94903e+06	0.0249784
	3.36142	432928	0.00587936		3.36812	95039.4	0.00281934			3.35102	1049670	0.010839		3.35532	586683	0.0122823			3.36542	41376	0.000365061		3.36686	1.95322e+06	0.0250321
	3.36093	486109	0.00660158		3.36763	108981	0.00323293			3.35053	1.25863e+06	0.0129968		3.35483	608018	0.012729			3.36493	19585.2	0.000172801		3.36637	1.9907e+06	0.0255125
	3.36044	544192	0.00739037		3.36714	125079	0.00371047			3.35004	1.23793e+06	0.012783		3.35434	636619	0.0133277			3.36444	18661	0.000164646		3.36588	2.04912e+06	0.0262612
	3.35995	617319	0.00838347		3.36665	134785	0.00399838			3.34955	1.00564e+06	0.0103844		3.35385	654187	0.0136955			3.36395	50292	0.000443726		3.36539	2099198	0.026903
	3.35946	694618	0.00943322		3.36616	152021	0.0045097			3.34906	715412	0.00738741		3.35336	668950	0.0140046			3.36346	70619.8	0.000623078		3.3649	2.13684e+06	0.0273853
	3.35897	750856	0.010197		3.36567	182602	0.00541687			3.34857	493432	0.00509523		3.35287	701185	0.0146794			3.36297	55375.5	0.000488578		3.36441	2.17899e+06	0.0279255
	3.35848	762160	0.0103505		3.36518	206838	0.00613585			3.34809	350710	0.00362146		3.35239	750784	0.0157178			3.36248	46106.2	0.000406796		3.36392	2.2333e+06	0.0286215
	3.358	716878	0.00973553		3.3647	211227	0.00626604			3.3476	249794	0.00257939		3.3519	801605	0.0167817			3.362	85657	0.000755752		3.36344	2.29553e+06	0.0294191
	3.35751	621436	0.00843938		3.36421	214780	0.00637144			3.34711	181112	0.00187019		3.35141	846684	0.0177255			3.36151	153950	0.0013583		3.36295	2.36428e+06	0.0303002
	3.35702	503092	0.00683222		3.36372	243592	0.00722616			3.34662	146171	0.00150937		3.35092	887474	0.0185794			3.36102	217554	0.00191948		3.36246	2435874	0.0312177
	3.35653	400406	0.0054377		3.36323	295744	0.00877323			3.34613	124828	0.00128898		3.35043	918008	0.0192186			3.36053	315022	0.00277944		3.36197	2.49534e+06	0.0319799
	3.35604	338874	0.00460206		3.36274	349991	0.0103825			3.34564	99867	0.00103124		3.34994	931936	0.0195102			3.36004	529749	0.00467397		3.36148	2.53311e+06	0.0324639
	3.35555	313806	0.00426163		3.36225	395430	0.0117304			3.34515	80403.8	0.000830257		3.34945	936737	0.0196107			3.35955	864228	0.00762509		3.36099	2.5604e+06	0.0328137
	3.35506	302110	0.00410278		3.36176	434705	0.0128955			3.34466	73573	0.000759722		3.34896	938856	0.0196551			3.35906	1.18108e+06	0.0104207		3.3605	2.5889e+06	0.0331788
	3.35457	288849	0.0039227		3.36127	469450	0.0139262			3.34417	64184.8	0.000662778		3.34847	923917	0.0193424			3.35857	1.30427e+06	0.0115076		3.36001	2.60563e+06	0.0333933
	3.35409	275389	0.00373991		3.36079	499950	0.014831			3.34369	44539.5	0.000459919		3.34799	876755	0.018355			3.35809	1177324	0.0103875		3.35953	2.58776e+06	0.0331644
	3.3536	265004	0.00359888		3.3603	530224	0.0157291			3.3432	31997	0.000330404		3.3475	813277	0.0170261			3.3576	903042	0.00796754		3.35904	2.53283e+06	0.0324604
	3.35311	253030	0.00343627		3.35981	558640	0.0165721			3.34271	35141.5	0.000362875		3.34701	763989	0.0159942			3.35711	629026	0.00554989		3.35855	2.4565e+06	0.0314821
	3.35262	234084	0.00317897		3.35932	572932	0.016996			3.34222	34823.2	0.000359588		3.34652	730814	0.0152997			3.35662	422760	0.00373001		3.35806	2.37174e+06	0.0303959
	3.35213	208916	0.00283716		3.35883	568652	0.0168691			3.34173	20564.2	0.000212348		3.34603	691576	0.0144783			3.35613	271832	0.00239837		3.35757	2.289e+06	0.0293355
	3.35164	179647	0.00243968		3.35834	561566	0.0166588			3.34124	12572.5	0.000129825		3.34554	645351	0.0135105			3.35564	164142	0.00144823		3.35708	2223577	0.028497
	3.35115	146519	0.0019898		3.35785	565151	0.0167652			3.34075	23742	0.000245162		3.34505	616819	0.0129132			3.35515	110756	0.000977201		3.35659	2.17898e+06	0.0279254
	3.35066	113717	0.00154432		3.35736	565791	0.0167842			3.34026	32839.2	0.000339101		3.34456	608913	0.0127477			3.35466	98523.5	0.000869273		3.3561	2.13292e+06	0.0273352
	3.35018	89925.8	0.00122123		3.35688	539567	0.0160063			3.33978	22153.2	0.000228757		3.34408	588326	0.0123167			3.35418	83884.8	0.000740115		3.35562	2.06398e+06	0.0264516
	3.34969	77256.2	0.00104917		3.35639	487567	0.0144637			3.33929	10316	0.000106524		3.34359	534825	0.0111966			3.35369	52677.8	0.000464776		3.35513	1984412	0.0254319
	3.3492	66858	0.000907961		3.3559	435471	0.0129183			3.3388	18364.5	0.000189634		3.3431	473633	0.00991558			3.3532	36886.2	0.000325447		3.35464	1.92294e+06	0.0246441
	3.34871	51278.8	0.000696388		3.35541	400860	0.0118915			3.33831	32083.2	0.000331295		3.34261	437432	0.00915771			3.35271	50848	0.000448632		3.35415	1.88359e+06	0.0241397
	3.34822	33858.2	0.00045981		3.35492	378127	0.0112171			3.33782	29243.5	0.000301971		3.34212	422482	0.00884474			3.35222	60499.2	0.000533785		3.35366	1.84877e+06	0.0236936
	3.34773	19854.8	0.000269636		3.35443	354908	0.0105283			3.33733	18432.8	0.000190338		3.34163	406874	0.00851797			3.35173	43300	0.000382036		3.35317	1.81694e+06	0.0232855
	3.34724	6805.5	9.24217e-05		3.35394	327778	0.00972353			3.33684	18739	0.000193501		3.34114	389862	0.00816182			3.35124	27583	0.000243365		3.35268	1805622	0.0231405
	3.34675	-7795.75	-0.00010587		3.35345	299973	0.00889869			3.33635	23744	0.000245183		3.34065	384290	0.00804516			3.35075	36303.8	0.000320308		3.35219	1.81566e+06	0.0232692
	3.34627	-17193.8	-0.000233499		3.35297	275052	0.00815941			3.33587	18142	0.000187336		3.34017	385459	0.00806965			3.35027	41897.8	0.000369664		3.35171	1.82185e+06	0.0233485
	3.34578	-14774	-0.000200637		3.35248	254374	0.00754599			3.33538	10165.5	0.00010497		3.33968	377552	0.0079041			3.34978	21388.5	0.000188711		3.35122	1.80726e+06	0.0231616
	3.34529	-7175.75	-9.74499e-05		3.35199	234358	0.00695223			3.33489	15321.8	0.000158214		3.33919	362623	0.00759156			3.34929	7713.25	6.8054e-05		3.35073	1.78364e+06	0.0228589
	3.3448	-6199.5	-8.4192e-05		3.3515	209441	0.00621305			3.3344	24920.5	0.000257331		3.3387	355514	0.00744273			3.3488	32591.5	0.000287555		3.35024	1.76888e+06	0.0226696
	3.34431	-11371.5	-0.00015443		3.35101	183282	0.00543704			3.33391	21444.2	0.000221435		3.33821	354535	0.00742225			3.34831	62326.2	0.000549905		3.34975	1.76322e+06	0.0225971
	3.34382	-12870	-0.00017478		3.35052	168694	0.00500429			3.33342	10102	0.000104314		3.33772	343681	0.00719502			3.34782	51661.5	0.00045581		3.34926	1.7568e+06	0.0225148
	3.34333	-9686.5	-0.000131547		3.35003	168260	0.00499143			3.33293	6594.5	6.80954e-05		3.33723	322687	0.00675551			3.34733	23649	0.000208655		3.34877	1745654	0.022372
	3.34284	-11460.8	-0.000155642		3.34954	166334	0.00493428			3.33244	8521.25	8.79912e-05		3.33674	309075	0.00647053			3.34684	29160.5	0.000257283		3.34828	1.73239e+06	0.022202
	3.34236	-21159	-0.000287349		3.34905	151896	0.00450599			3.33196	6237	6.44039e-05		3.33626	307683	0.00644139			3.34636	58555	0.000516631		3.3478	1721663	0.0220645
	3.34187	-28571.5	-0.000388014		3.34857	136221	0.00404098			3.33147	6407.25	6.61619e-05		3.33577	303080	0.00634503			3.34587	64614.2	0.000570092		3.34731	1.71844e+06	0.0220232
	3.34138	-25256.8	-0.000342998		3.34808	132070	0.00391786			3.33098	17110.5	0.000176685		3.33528	289536	0.00606147			3.34538	47973.2	0.000423268		3.34682	1.72096e+06	0.0220555
	3.34089	-16141	-0.000219202		3.34759	129603	0.00384466			3.33049	24912.2	0.000257246		3.33479	285184	0.00597038			3.34489	45505	0.000401491		3.34633	1.71725e+06	0.022008
	3.3404	-11129	-0.000151137		3.3471	114486	0.00339622			3.33	14632.5	0.000151097		3.3343	302574	0.00633444			3.3444	53397	0.000471122		3.34584	1701672	0.0218083
	3.33991	-12506.5	-0.000169844		3.34661	97107.7	0.0028807			3.32951	-2598.25	-2.68298e-05		3.33381	322797	0.0067578			3.34391	39399	0.000347617		3.34535	1690432	0.0216643
	3.33942	-15697	-0.000213172		3.34612	96277.8	0.00285608			3.32902	-7576.25	-7.82331e-05		3.33332	317404	0.00664489			3.34342	18297.8	0.000161441		3.34486	1702094	0.0218137
	3.33893	-17290	-0.000234806		3.34563	102575	0.00304288			3.32853	-3504.5	-3.61878e-05		3.33283	287282	0.00601429			3.34293	34332.5	0.000302916		3.34437	1.72528e+06	0.0221109
	3.33844	-17846.2	-0.00024236		3.34514	90016.3	0.00267033			3.32804	-1851.75	-1.91213e-05		3.33234	261649	0.00547767			3.34244	73673.5	0.000650022		3.34388	1.72854e+06	0.0221527
	3.33796	-19642.2	-0.00026675		3.34466	61687.6	0.00182996			3.32756	3870.25	3.99646e-05		3.33186	259761	0.00543814			3.34196	76140.8	0.00067179		3.3434	1704930	0.0218501
	3.33747	-23719.2	-0.000322118		3.34417	49328	0.00146331			3.32707	20558.2	0.000212286		3.33137	269220	0.00563617			3.34147	36806.2	0.000324742		3.34291	1.68384e+06	0.0215798
	3.33698	-27064	-0.000367541		3.34368	62987.2	0.00186852			3.32658	30210	0.000311951		3.33088	267420	0.00559849			3.34098	15076	0.000133016		3.34242	1.69117e+06	0.0216737
	3.33649	-23860.2	-0.000324033		3.34319	75190.7	0.00223053			3.32609	15448.8	0.000159525		3.33039	253040	0.00529743			3.34049	33281.8	0.000293645		3.34193	1717837	0.0220155
	3.336	-13568.5	-0.000184266		3.3427	66014.7	0.00195832			3.3256	-5762.5	-5.95041e-05		3.3299	244670	0.0051222			3.34	46436	0.000409705		3.34144	1.73772e+06	0.0222704
	3.33551	-5134.25	-6.97254e-05		3.34221	51542.9	0.00152902			3.32511	-5900.75	-6.09317e-05		3.32941	251086	0.00525653			3.33951	29760.5	0.000262577		3.34095	1740073	0.0223005
	3.33502	-6374.75	-8.65719e-05		3.34172	50939.2	0.00151111			3.32462	5911.5	6.10427e-05		3.32892	256648	0.00537297			3.33902	18248.8	0.000161009		3.34046	1733222	0.0222127
	3.33453	-11471.8	-0.000155791		3.34123	54715.2	0.00162313			3.32413	374.75	3.8697e-06		3.32843	243864	0.00510532			3.33853	33960.2	0.000299631		3.33997	1.72873e+06	0.0221551
	3.33405	-8296.5	-0.00011267		3.34075	47798.1	0.00141793			3.32365	-21060.8	-0.000217475		3.32795	221309	0.00463314			3.33805	45907.5	0.000405042		3.33949	1.73172e+06	0.0221935
	3.33356	2370.75	3.21958e-05		3.34026	39654.3	0.00117634			3.32316	-30429.2	-0.000314215		3.32746	214475	0.00449007			3.33756	32497.5	0.000286726		3.339	1739237	0.0222898
	3.33307	5761.75	7.82471e-05		3.33977	45706.3	0.00135588			3.32267	-20777.8	-0.000214553		3.32697	229962	0.00481429			3.33707	19547.2	0.000172465		3.33851	1.74345e+06	0.0223437
	3.33258	-6288.25	-8.53972e-05		3.33928	56904	0.00168806			3.32218	-11182.5	-0.000115472		3.32648	245123	0.00513169			3.33658	25500.2	0.000224989		3.33802	1.74338e+06	0.0223429
	3.33209	-23758.2	-0.000322648		3.33879	54168.4	0.00160691			3.32169	-8670.75	-8.9535e-05		3.32599	239736	0.00501891			3.33609	28010.5	0.000247137		3.33753	1.75072e+06	0.0224369
	3.3316	-31915.5	-0.000433427		3.3383	40341.3	0.00119672			3.3212	-2203.75	-2.27561e-05		3.3255	223448	0.00467793			3.3356	14487.2	0.000127821		3.33704	1.77185e+06	0.0227078
	3.33111	-28089.2	-0.000381464		3.33781	32662.6	0.000968936			3.32071	7244	7.48022e-05		3.32501	219392	0.00459301			3.33511	9192.5	8.11055e-05		3.33655	1790614	0.0229482
	3.33062	-20238	-0.000274841		3.33732	33105.9	0.000982085			3.32022	6193.5	6.39547e-05		3.32452	230928	0.0048345			3.33462	21604.5	0.000190617		3.33606	1788703	0.0229237
	3.33014	-16003.8	-0.000217338		3.33684	30536.1	0.000905854			3.31974	-1513.25	-1.5626e-05		3.32404	240898	0.00504325			3.33414	23530.2	0.000207607		3.33558	1.77876e+06	0.0227963
	3.32965	-18007.8	-0.000244553		3.33635	25304.1	0.000750645			3.31925	2501.25	2.58281e-05		3.32355	239317	0.00501015			3.33365	5626.75	4.96448e-05		3.33509	1.78993e+06	0.0229395
	3.32916	-23770.8	-0.000322817		3.33586	27655.7	0.000820406			3.31876	17612.5	0.000181868		3.32306	234469	0.00490864			3.33316	696	6.14081e-06		3.3346	1.82015e+06	0.0233267
	3.32867	-26023	-0.000353404		3.33537	35603.9	0.00105619			3.31827	24262.2	0.000250534		3.32257	234807	0.00491573			3.33267	21655	0.000191062		3.33411	1.83468e+06	0.023513
	3.32818	-18970	-0.000257621		3.33488	36872.9	0.00109383			3.31778	17829	0.000184104		3.32208	234991	0.00491957			3.33218	32262.8	0.000284654		3.33362	1.82028e+06	0.0233284
	3.32769	-7464.25	-0.000101368		3.33439	30822.4	0.000914347			3.31729	12672.8	0.00013086		3.32159	227053	0.00475339			3.33169	10509	9.27209e-05		3.33313	1806943	0.0231575
	3.3272	-3020.25	-4.10163e-05		3.3339	27486.1	0.000815376			3.3168	12931.2	0.000133529		3.3211	215978	0.00452154			3.3312	-13430	-0.000118493		3.33264	1.81907e+06	0.0233128
	3.32671	-7559	-0.000102655		3.33341	26467	0.000785143			3.31631	8935.75	9.22714e-05		3.32061	215394	0.0045093			3.33071	-13687.8	-0.000120767		3.33215	1.83737e+06	0.0235474
	3.32623	-9814.5	-0.000133285		3.33293	18398.8	0.000545801			3.31583	1818.75	1.87806e-05		3.32013	230628	0.00482823			3.33023	-8912.5	-7.8635e-05		3.33167	1.83496e+06	0.0235166
	3.32574	-2942.5	-3.99605e-05		3.33244	7557.12	0.000224182			3.31534	2115	2.18397e-05		3.31964	251356	0.00526218			3.32974	-14846.8	-0.000130993		3.33118	1824508	0.0233826
	3.32525	3623.25	4.92053e-05		3.33195	10290.2	0.00030526			3.31485	5401	5.57712e-05		3.31915	260796	0.00545981			3.32925	-11907.2	-0.000105058		3.33069	1.83663e+06	0.0235379
	3.32476	-2206.25	-2.99619e-05		3.33146	26666.6	0.000791063			3.31436	-838.25	-8.65585e-06		3.31866	250850	0.00525158			3.32876	7266.25	6.41101e-05		3.3302	1.86861e+06	0.0239478
	3.32427	-17163.2	-0.000233085		3.33097	35198.4	0.00104416			3.31387	-9082.25	-9.37842e-05		3.31817	229309	0.00480062			3.32827	13362.2	0.000117895		3.32971	1.88845e+06	0.0242021
	3.32378	-27471.8	-0.000373079		3.33048	23970.9	0.000711096			3.31338	-2460.75	-2.54099e-05		3.31768	212569	0.00445017			3.32778	-3208	-2.83042e-05		3.32922	1881857	0.0241176
	3.32329	-26711	-0.000362747		3.32999	8420.25	0.000249787			3.31289	9891	0.000102135		3.31719	210176	0.00440008			3.32729	-8022.5	-7.07825e-05		3.32873	1.86506e+06	0.0239023
	3.3228	-19976	-0.000271283		3.3295	7336.06	0.000217624			3.3124	3587.5	3.70449e-05		3.3167	216694	0.00453652			3.3268	11938.2	0.000105331		3.32824	1.85504e+06	0.0237739
	3.32231	-13782	-0.000187166		3.32901	16503.4	0.000489574			3.31191	-16254.5	-0.000167846		3.31621	219075	0.00458637			3.32631	19435.5	0.000171479		3.32775	1.85484e+06	0.0237714
	3.32183	-10327.5	-0.000140252		3.32853	19150.9	0.00056811			3.31143	-18920.5	-0.000195375		3.31573	210837	0.0044139			3.32583	58.5	5.16146e-07		3.32727	1866998	0.0239271
	3.32134	-9762.75	-0.000132582		3.32804	11581.1	0.000343554			3.31094	941.25	9.71944e-06		3.31524	199180	0.00416987			3.32534	-1810.75	-1.59763e-05		3.32678	1894722	0.0242824
	3.32085	-10769.8	-0.000146258		3.32755	4587.31	0.000136083			3.31045	14847	0.000153312		3.31475	199516	0.0041769			3.32485	35283.8	0.000311309		3.32629	1926591	0.0246909
	3.32036	-9836.25	-0.000133581		3.32706	5216.94	0.00015476			3.30996	8717.5	9.00177e-05		3.31426	219800	0.00460156			3.32436	59609.8	0.000525937		3.3258	1.94283e+06	0.024899
	3.31987	-5329.75	-7.23804e-05		3.32657	9345.38	0.00027723			3.30947	1363.25	1.40771e-05		3.31377	245798	0.00514582			3.32387	31813	0.000280686		3.32531	1.94134e+06	0.0248799
	3.31938	-708.75	-9.62514e-06		3.32608	10881.6	0.000322801			3.30898	5717.75	5.9042e-05		3.31328	247945	0.00519076			3.32338	-3863.25	-3.40855e-05		3.32482	1.93828e+06	0.0248407
	3.31889	470	6.38281e-06		3.32559	9743.12	0.00028903			3.30849	8702.25	8.98603e-05		3.31279	214898	0.00449893			3.32289	4213.25	3.71735e-05		3.32433	1.94038e+06	0.0248676
	3.3184	-268	-3.63956e-06		3.3251	9909.81	0.000293974			3.308	2134.5	2.20411e-05		3.3123	176603	0.0036972			3.3224	28014.2	0.00024717		3.32384	1.93762e+06	0.0248323
[truncated: 759 more rows]

## Sheet: Fig3C
Related to Fig 3C: T1 relaxation times for 6PG and cysteine resonant proton peaks when incubated alone or in combination and in presence of increasing concentrations of Fe(II).
[truncated: 30 more rows]

[truncated: 17 more sheets: Fig3D, Fig4A, Fig4B, Fig4C, S1_Fig, S2A_Fig, S2B_Fig, S3A_Fig, S3B_Fig, S3C_Fig, S3D_Fig, S4A_Fig, S4B_Fig, S5A_Fig, S5B_Fig, S6B_Fig, S7_Fig]
